# Supplementary material for: Post-Therapeutic Relapse of Psoriasis after CD11a Blockade Is Associated with T Cells and Inflammatory Myeloid DCs
Source: PLoS One. 2012 Feb 10;7(2):e30308. doi: 10.1371/journal.pone.0030308 (PMC3277585; doi:10.1371/journal.pone.0030308)
Supplement: Table S2 — Differentially expressed genes (DEGs) for patients that experienced a relapse after ceasing efalizumab treatment, between any of the time points (NL, LS, week 12 and relapse), at FCH≥2 and FDR<0.05. (XLS) [file pone.0030308.s004.xls]

## Sheet: ResEfal_p05fch2SomeDiff.txt
Probe	Symbol	Description	FCH-Week12-LS	lgFCH-Week12-LS	P-Week12-LS	fdr-Week12-LS	Status-Week12-LS		FCH-Flare-Week12	lgFCH-Flare-Week12	P-Flare-Week12	fdr-Flare-Week12	Status-Flare-Week12		FCH-Flare- LS	lgFCH-Flare- LS	P-Flare- LS	fdr-Flare- LS	Status-Flare- LS		FCH-Flare-NL	lgFCH-Flare-NL	P-Flare-NL	fdr-Flare-NL	Status-Flare-NL		FCH-LS-NL	lgFCH-LS-NL	P-LS-NL	fdr-LS-NL	Status-LS-NL		GenBank	Gene	UniGene	Gene Ontology	Pathway
221771_s_at	MPHOSPH8	M-phase phosphoprotein 8	2.108	1.076	0	0.02	1		0.524	-0.932	0.001	0.01	0		1.105	0.144	0.528	0.94	0		0.897	-0.158	0.575	0.7	0		0.811	-0.302	0.292	0.48	0		BC003542	54737	Hs.718457	GO:0000785: chromatin, GO:0003674: molecular_function, GO:0003682: chromatin binding, GO:0005634: nucleus, GO:0005737: cytoplasm, GO:0006333: chromatin assembly or disassembly, GO:0007049: cell cycle
221927_s_at	ABHD11	abhydrolase domain containing 11	2.12	1.084	0	0.02	1		0.773	-0.372	0.1	0.19	0		1.638	0.712	0.005	0.53	0		0.544	-0.878	0.005	0.04	0		0.332	-1.59	0	0.01	-1		AI923458	83451	Hs.647045	GO:0003674: molecular_function, GO:0005575: cellular_component, GO:0008150: biological_process, GO:0016787: hydrolase activity
204361_s_at	SKAP2	src kinase associated phosphoprotein 2	2.119	1.084	0.001	0.03	1		0.528	-0.922	0.002	0.02	0		1.119	0.162	0.51	0.93	0		1.088	0.121	0.688	0.79	0		0.972	-0.041	0.892	0.94	0		AB014486	8935	Hs.200770, Hs.644804	GO:0005070: SH3/SH2 adaptor activity, GO:0005737: cytoplasm, GO:0005886: plasma membrane, GO:0006461: protein complex assembly, GO:0007165: signal transduction, GO:0008285: negative regulation of cell proliferation, GO:0042113: B cell activation
215017_s_at	FNBP1L	formin binding protein 1-like	2.053	1.037	0.001	0.03	1		0.584	-0.775	0.007	0.03	0		1.199	0.262	0.299	0.86	0		0.545	-0.876	0.012	0.06	0		0.454	-1.138	0.002	0.04	-1		AW270932	54874	Hs.134060	GO:0005737: cytoplasm, GO:0005856: cytoskeleton, GO:0005886: plasma membrane, GO:0005938: cell cortex, GO:0006897: endocytosis, GO:0008289: lipid binding, GO:0031410: cytoplasmic vesicle
222217_s_at	SLC27A3	solute carrier family 27 (fatty acid transporter), member 3	2.075	1.053	0.001	0.03	1		0.557	-0.843	0.006	0.03	0		1.157	0.21	0.425	0.91	0		0.771	-0.375	0.255	0.4	0		0.666	-0.585	0.087	0.23	0		BC003654	11000	Hs.438723	GO:0000166: nucleotide binding, GO:0005739: mitochondrion, GO:0006629: lipid metabolic process, GO:0006631: fatty acid metabolic process, GO:0008152: metabolic process, GO:0016020: membrane, GO:0016021: integral to membrane, GO:0016874: ligase activity
203222_s_at	TLE1	transducin-like enhancer of split 1 (E(sp1) homolog, Drosophila)	2.203	1.139	0.002	0.03	1		0.577	-0.792	0.016	0.06	0		1.272	0.347	0.245	0.83	0		0.626	-0.676	0.077	0.18	0		0.492	-1.023	0.013	0.08	0		NM_005077	7088	Hs.197320, Hs.689805	GO:0005634: nucleus, GO:0007165: signal transduction, GO:0007275: multicellular organismal development, GO:0008134: transcription factor binding, GO:0008134: transcription factor binding, GO:0009887: organ morphogenesis, GO:0016481: negative regulation of transcription, GO:0030178: negative regulation of Wnt receptor signaling pathway
204760_s_at			3.012	1.591	0.002	0.03	1		0.493	-1.019	0.023	0.07	0		1.487	0.572	0.17	0.78	0		0.797	-0.328	0.511	0.64	0		0.536	-0.9	0.087	0.23	0		NM_021724			GO:0003700: transcription factor activity, GO:0003700: transcription factor activity, GO:0003707: steroid hormone receptor activity, GO:0003707: steroid hormone receptor activity, GO:0003714: transcription corepressor activity, GO:0004887: thyroid hormone receptor activity, GO:0005515: protein binding, GO:0005634: nucleus, GO:0005634: nucleus, GO:0006355: regulation of transcription, DNA-dependen…
210838_s_at	ACVRL1	activin A receptor type II-like 1	2.203	1.14	0.002	0.04	1		0.511	-0.968	0.006	0.03	0		1.126	0.172	0.572	0.94	0		0.915	-0.128	0.731	0.82	0		0.812	-0.3	0.427	0.61	0		L17075	94	Hs.591026	GO:0000166: nucleotide binding, GO:0000287: magnesium ion binding, GO:0001525: angiogenesis, GO:0001701: in utero embryonic development, GO:0004872: receptor activity, GO:0005524: ATP binding, GO:0005737: cytoplasm, GO:0005886: plasma membrane, GO:0005887: integral to plasma membrane, GO:0006468: protein amino acid phosphorylation, GO:0007162: negative regulation of cell adhesion, GO:0007165: sig…	04060: Cytokine-cytokine receptor interaction, 04350: TGF-beta signaling pathway
202052_s_at	RAI14	retinoic acid induced 14	2.864	1.518	0.001	0.03	1		0.484	-1.046	0.013	0.05	0		1.387	0.472	0.218	0.81	0		0.332	-1.589	0.004	0.03	-1		0.24	-2.061	0.001	0.02	-1		NM_015577	26064	Hs.431400	GO:0005515: protein binding, GO:0005737: cytoplasm, GO:0005739: mitochondrion, GO:0005856: cytoskeleton, GO:0005938: cell cortex
219765_at	ZNF329	zinc finger protein 329	2.209	1.143	0.001	0.03	1		0.506	-0.984	0.004	0.02	0		1.117	0.159	0.575	0.95	0		0.366	-1.452	0.001	0.02	-1		0.327	-1.611	0	0.02	-1		NM_024620	79673	Hs.458377	GO:0003677: DNA binding, GO:0005622: intracellular, GO:0005634: nucleus, GO:0008270: zinc ion binding, GO:0045449: regulation of transcription, GO:0046872: metal ion binding
201802_at	SLC29A1	solute carrier family 29 (nucleoside transporters), member 1	2.4	1.263	0	0.01	1		0.425	-1.234	0	0	-1		1.02	0.029	0.894	0.99	0		0.743	-0.429	0.13	0.26	0		0.728	-0.458	0.108	0.26	0		NM_004955	2030	Hs.25450	GO:0005337: nucleoside transmembrane transporter activity, GO:0005515: protein binding, GO:0005624: membrane fraction, GO:0005887: integral to plasma membrane, GO:0006139: nucleobase, nucleoside, nucleotide and nucleic acid metabolic process, GO:0006810: transport, GO:0015858: nucleoside transport, GO:0016020: membrane
202861_at	PER1	period homolog 1 (Drosophila)	4.321	2.111	0	0	1		0.422	-1.244	0.001	0.01	-1		1.825	0.868	0.015	0.56	0		1.002	0.003	0.993	0.99	0		0.549	-0.864	0.04	0.15	0		NM_002616	5187	Hs.445534	GO:0004871: signal transducer activity, GO:0005634: nucleus, GO:0005737: cytoplasm, GO:0006355: regulation of transcription, DNA-dependent, GO:0007165: signal transduction, GO:0007623: circadian rhythm, GO:0009649: entrainment of circadian clock, GO:0016481: negative regulation of transcription	04710: Circadian rhythm - mammal
203543_s_at	KLF9	Kruppel-like factor 9	4.71	2.236	0	0.02	1		0.347	-1.527	0.005	0.03	-1		1.634	0.709	0.139	0.76	0		0.839	-0.254	0.654	0.76	0		0.513	-0.963	0.107	0.26	0		NM_001206	687	Hs.150557, Hs.602267	GO:0003700: transcription factor activity, GO:0005622: intracellular, GO:0005634: nucleus, GO:0006357: regulation of transcription from RNA polymerase II promoter, GO:0007566: embryo implantation, GO:0008270: zinc ion binding, GO:0045449: regulation of transcription, GO:0046872: metal ion binding, GO:0050847: progesterone receptor signaling pathway
203859_s_at	PALM	paralemmin	2.749	1.459	0	0.01	1		0.389	-1.362	0	0	-1		1.07	0.097	0.718	0.97	0		0.524	-0.933	0.014	0.06	0		0.49	-1.03	0.008	0.06	0		NM_002579	5064	Hs.631841	GO:0005886: plasma membrane, GO:0005887: integral to plasma membrane, GO:0006928: cell motion, GO:0008360: regulation of cell shape, GO:0016023: cytoplasmic membrane-bounded vesicle
205404_at	HSD11B1	hydroxysteroid (11-beta) dehydrogenase 1	10.984	3.457	0	0.01	1		0.235	-2.092	0.004	0.02	-1		2.577	1.366	0.043	0.64	0		0.238	-2.07	0.016	0.07	0		0.092	-3.435	0.001	0.02	-1		NM_005525	3290	Hs.195040	GO:0005488: binding, GO:0005783: endoplasmic reticulum, GO:0005789: endoplasmic reticulum membrane, GO:0006629: lipid metabolic process, GO:0006694: steroid biosynthetic process, GO:0016020: membrane, GO:0016021: integral to membrane, GO:0016491: oxidoreductase activity, GO:0030324: lung development, GO:0055114: oxidation reduction, GO:0070524: 11-beta-hydroxysteroid dehydrogenase (NADP+) activity	00140: C21-Steroid hormone metabolism, 00150: Androgen and estrogen metabolism, 01100: Metabolic pathways
205857_at	SLC18A2	solute carrier family 18 (vesicular monoamine), member 2	3.591	1.844	0	0.02	1		0.29	-1.787	0	0	-1		1.041	0.058	0.872	0.99	0		0.442	-1.179	0.018	0.07	0		0.424	-1.236	0.014	0.08	0		AI269290	6571	Hs.654476	GO:0001975: response to amphetamine, GO:0005624: membrane fraction, GO:0005887: integral to plasma membrane, GO:0006836: neurotransmitter transport, GO:0007626: locomotory behavior, GO:0008504: monoamine transmembrane transporter activity, GO:0009636: response to toxin, GO:0009791: post-embryonic development, GO:0015844: monoamine transport, GO:0016020: membrane, GO:0016265: death, GO:0031410: cy…	05012: Parkinson's disease
207496_at	MS4A2	membrane-spanning 4-domains, subfamily A, member 2 (Fc fragment of IgE, high affinity I, receptor for; beta polypeptide)	2.676	1.42	0	0.01	1		0.37	-1.435	0	0	-1		0.99	-0.015	0.951	0.99	0		0.818	-0.29	0.327	0.48	0		0.826	-0.275	0.351	0.54	0		NM_000139	2206	Hs.386748	GO:0004872: receptor activity, GO:0005262: calcium channel activity, GO:0005887: integral to plasma membrane, GO:0006959: humoral immune response, GO:0007186: G-protein coupled receptor protein signaling pathway, GO:0008283: cell proliferation, GO:0009897: external side of plasma membrane, GO:0016020: membrane, GO:0019863: IgE binding, GO:0032998: Fc-epsilon receptor I complex	04664: Fc epsilon RI signaling pathway, 05310: Asthma
208335_s_at	DARC	Duffy blood group, chemokine receptor	2.896	1.534	0	0.02	1		0.418	-1.26	0.002	0.01	-1		1.209	0.274	0.395	0.9	0		1.238	0.308	0.437	0.58	0		1.024	0.035	0.93	0.96	0		NM_002036	2532	Hs.153381	GO:0004930: G-protein coupled receptor activity, GO:0004950: chemokine receptor activity, GO:0005886: plasma membrane, GO:0006952: defense response, GO:0007165: signal transduction, GO:0007186: G-protein coupled receptor protein signaling pathway, GO:0016021: integral to membrane
208443_x_at	SHOX2	short stature homeobox 2	3.093	1.629	0	0.02	1		0.27	-1.89	0	0	-1		0.834	-0.261	0.43	0.91	0		0.5	-1	0.026	0.09	0		0.599	-0.739	0.085	0.23	0		NM_006884	6474	Hs.55967	GO:0001501: skeletal system development, GO:0003700: transcription factor activity, GO:0005634: nucleus, GO:0006355: regulation of transcription, DNA-dependent, GO:0007275: multicellular organismal development, GO:0007399: nervous system development, GO:0007507: heart development, GO:0043565: sequence-specific DNA binding
212793_at	DAAM2	dishevelled associated activator of morphogenesis 2	2.941	1.556	0	0.02	1		0.319	-1.648	0	0	-1		0.938	-0.092	0.787	0.98	0		0.626	-0.675	0.126	0.25	0		0.668	-0.583	0.181	0.36	0		BF513244	23500	Hs.357128	GO:0003779: actin binding, GO:0016043: cellular component organization, GO:0017048: Rho GTPase binding, GO:0030036: actin cytoskeleton organization	04310: Wnt signaling pathway
213186_at	DZIP3	DAZ interacting protein 3, zinc finger	2.2	1.137	0	0	1		0.379	-1.401	0	0	-1		0.833	-0.263	0.148	0.76	0		0.757	-0.402	0.08	0.19	0		0.908	-0.139	0.523	0.69	0		BG502305	9666	Hs.409210	GO:0000209: protein polyubiquitination, GO:0003723: RNA binding, GO:0004842: ubiquitin-protein ligase activity, GO:0005515: protein binding, GO:0005737: cytoplasm, GO:0008270: zinc ion binding, GO:0016874: ligase activity, GO:0019941: modification-dependent protein catabolic process, GO:0031593: polyubiquitin binding, GO:0046872: metal ion binding
214102_at	ARAP2	ArfGAP with RhoGAP domain, ankyrin repeat and PH domain 2	2.808	1.49	0	0.02	1		0.428	-1.225	0.001	0.01	-1		1.201	0.264	0.387	0.89	0		0.547	-0.87	0.033	0.11	0		0.455	-1.135	0.009	0.06	0		AK023737	116984	Hs.479451	GO:0005547: phosphatidylinositol-3,4,5-trisphosphate binding, GO:0005622: intracellular, GO:0005737: cytoplasm, GO:0007165: signal transduction, GO:0008060: ARF GTPase activator activity, GO:0008270: zinc ion binding, GO:0032312: regulation of ARF GTPase activity, GO:0046872: metal ion binding	04144: Endocytosis
216035_x_at	TCF7L2	transcription factor 7-like 2 (T-cell specific, HMG-box)	2.213	1.146	0	0.02	1		0.35	-1.513	0	0	-1		0.775	-0.367	0.158	0.77	0		0.55	-0.861	0.014	0.06	0		0.71	-0.494	0.126	0.29	0		AV721430	6934	Hs.593995	GO:0001568: blood vessel development, GO:0003700: transcription factor activity, GO:0003702: RNA polymerase II transcription factor activity, GO:0005634: nucleus, GO:0006357: regulation of transcription from RNA polymerase II promoter, GO:0006916: anti-apoptosis, GO:0007050: cell cycle arrest, GO:0008013: beta-catenin binding, GO:0008134: transcription factor binding, GO:0008283: cell proliferati…	04310: Wnt signaling pathway, 04520: Adherens junction, 04916: Melanogenesis, 05200: Pathways in cancer, 05210: Colorectal cancer, 05213: Endometrial cancer, 05215: Prostate cancer, 05216: Thyroid cancer, 05217: Basal cell carcinoma, 05221: Acute myeloid leukemia, 05412: Arrhythmogenic right ventricular cardiomyopathy (ARVC)
218692_at	GOLSYN	Golgi-localized protein	4.459	2.157	0	0.02	1		0.279	-1.843	0.001	0.01	-1		1.243	0.313	0.494	0.93	0		0.425	-1.235	0.043	0.13	0		0.342	-1.548	0.015	0.09	0		NM_017786	55638	Hs.390738	GO:0005737: cytoplasm, GO:0005794: Golgi apparatus, GO:0005856: cytoskeleton, GO:0016020: membrane, GO:0016021: integral to membrane, GO:0031410: cytoplasmic vesicle
219436_s_at	EMCN	endomucin	2.314	1.211	0	0.02	1		0.469	-1.093	0.001	0.01	-1		1.085	0.117	0.647	0.96	0		1.166	0.222	0.486	0.62	0		1.075	0.104	0.741	0.85	0		AF205940	51705	Hs.152913	GO:0005576: extracellular region, GO:0005886: plasma membrane, GO:0016021: integral to membrane
221264_s_at	TARDBP	TAR DNA binding protein	2.157	1.109	0	0.02	1		0.404	-1.307	0	0	-1		0.872	-0.198	0.399	0.9	0		0.551	-0.859	0.009	0.05	0		0.632	-0.662	0.035	0.13	0		NM_031214	23435	Hs.300624, Hs.635053, Hs.716809	GO:0000166: nucleotide binding, GO:0003700: transcription factor activity, GO:0003723: RNA binding, GO:0005515: protein binding, GO:0005634: nucleus, GO:0005730: nucleolus, GO:0006366: transcription from RNA polymerase II promoter, GO:0006397: mRNA processing, GO:0007067: mitosis, GO:0008017: microtubule binding, GO:0008219: cell death, GO:0008380: RNA splicing, GO:0045449: regulation of transcri…
36829_at	PER1	period homolog 1 (Drosophila)	5.748	2.523	0	0.01	1		0.381	-1.392	0.004	0.02	-1		2.19	1.131	0.013	0.56	0		0.775	-0.367	0.46	0.6	0		0.354	-1.498	0.009	0.06	0		AF022991	5187	Hs.445534	GO:0004871: signal transducer activity, GO:0005634: nucleus, GO:0005737: cytoplasm, GO:0006355: regulation of transcription, DNA-dependent, GO:0007165: signal transduction, GO:0007623: circadian rhythm, GO:0009649: entrainment of circadian clock, GO:0016481: negative regulation of transcription	04710: Circadian rhythm - mammal
201753_s_at	ADD3	adducin 3 (gamma)	2.12	1.084	0.001	0.03	1		0.357	-1.486	0	0	-1		0.757	-0.402	0.141	0.76	0		0.584	-0.777	0.029	0.1	0		0.771	-0.375	0.257	0.44	0		NM_019903	120	Hs.501012	GO:0003779: actin binding, GO:0005200: structural constituent of cytoskeleton, GO:0005516: calmodulin binding, GO:0005737: cytoplasm, GO:0005856: cytoskeleton, GO:0005886: plasma membrane, GO:0046872: metal ion binding
203542_s_at	KLF9	Kruppel-like factor 9	3.209	1.682	0.001	0.03	1		0.395	-1.34	0.005	0.02	-1		1.268	0.342	0.397	0.9	0		0.464	-1.108	0.04	0.12	0		0.366	-1.451	0.011	0.07	0		AI690205	687	Hs.150557, Hs.602267	GO:0003700: transcription factor activity, GO:0005622: intracellular, GO:0005634: nucleus, GO:0006357: regulation of transcription from RNA polymerase II promoter, GO:0007566: embryo implantation, GO:0008270: zinc ion binding, GO:0045449: regulation of transcription, GO:0046872: metal ion binding, GO:0050847: progesterone receptor signaling pathway
203632_s_at	GPRC5B	G protein-coupled receptor, family C, group 5, member B	2.594	1.375	0.001	0.03	1		0.372	-1.425	0.001	0.01	-1		0.966	-0.05	0.884	0.99	0		0.507	-0.98	0.035	0.11	0		0.525	-0.93	0.043	0.15	0		NM_016235	51704	Hs.148685	GO:0004872: receptor activity, GO:0004930: G-protein coupled receptor activity, GO:0005634: nucleus, GO:0005886: plasma membrane, GO:0007165: signal transduction, GO:0007186: G-protein coupled receptor protein signaling pathway, GO:0016021: integral to membrane, GO:0031410: cytoplasmic vesicle
203989_x_at	F2R	coagulation factor II (thrombin) receptor	2.299	1.201	0.001	0.03	1		0.431	-1.213	0.001	0.01	-1		0.992	-0.012	0.967	1	0		0.515	-0.959	0.021	0.08	0		0.519	-0.946	0.022	0.1	0		NM_001992	2149	Hs.482562, Hs.679786	GO:0002248: connective tissue replacement during inflammatory response, GO:0004872: receptor activity, GO:0004930: G-protein coupled receptor activity, GO:0004930: G-protein coupled receptor activity, GO:0005102: receptor binding, GO:0005794: Golgi apparatus, GO:0005886: plasma membrane, GO:0005886: plasma membrane, GO:0005887: integral to plasma membrane, GO:0005901: caveola, GO:0006919: activat…	04020: Calcium signaling pathway, 04080: Neuroactive ligand-receptor interaction, 04144: Endocytosis, 04610: Complement and coagulation cascades, 04810: Regulation of actin cytoskeleton
205352_at	SERPINI1	serpin peptidase inhibitor, clade I (neuroserpin), member 1	2.303	1.204	0.001	0.03	1		0.435	-1.2	0.001	0.01	-1		1.002	0.003	0.991	1	0		0.495	-1.014	0.012	0.06	0		0.494	-1.018	0.012	0.08	0		NM_005025	5274	Hs.478153	GO:0004867: serine-type endopeptidase inhibitor activity, GO:0005576: extracellular region, GO:0007417: central nervous system development, GO:0007422: peripheral nervous system development, GO:0030414: peptidase inhibitor activity
205883_at	ZBTB16	zinc finger and BTB domain containing 16	12.741	3.671	0.001	0.03	1		0.17	-2.555	0.012	0.04	-1		2.168	1.116	0.22	0.82	0		0.172	-2.538	0.034	0.11	0		0.079	-3.654	0.005	0.05	0		NM_006006	7704	Hs.591945, Hs.682144	GO:0001823: mesonephros development, GO:0003677: DNA binding, GO:0005622: intracellular, GO:0005634: nucleus, GO:0005730: nucleolus, GO:0006915: apoptosis, GO:0007417: central nervous system development, GO:0008270: zinc ion binding, GO:0016566: specific transcriptional repressor activity, GO:0016605: PML body, GO:0016607: nuclear speck, GO:0017053: transcriptional repressor complex, GO:0019941: …	05200: Pathways in cancer, 05221: Acute myeloid leukemia
207542_s_at	AQP1	aquaporin 1 (Colton blood group)	2.86	1.516	0.001	0.03	1		0.263	-1.927	0	0	-1		0.752	-0.411	0.257	0.84	0		0.594	-0.752	0.103	0.22	0		0.789	-0.341	0.439	0.62	0		NM_000385	358	Hs.76152	GO:0005215: transporter activity, GO:0005515: protein binding, GO:0005887: integral to plasma membrane, GO:0006810: transport, GO:0006833: water transport, GO:0007588: excretion, GO:0015250: water channel activity, GO:0015670: carbon dioxide transport, GO:0015696: ammonium transport, GO:0016020: membrane, GO:0016323: basolateral plasma membrane, GO:0016324: apical plasma membrane, GO:0051739: amm…
210258_at	RGS13	regulator of G-protein signaling 13	3.947	1.981	0.001	0.03	1		0.309	-1.693	0.002	0.02	-1		1.221	0.288	0.528	0.94	0		0.432	-1.21	0.046	0.13	0		0.354	-1.498	0.018	0.09	0		AF030107	6003	Hs.497220	GO:0004871: signal transducer activity, GO:0005515: protein binding, GO:0005634: nucleus, GO:0005829: cytosol, GO:0005886: plasma membrane, GO:0045744: negative regulation of G-protein coupled receptor protein signaling pathway
212099_at	RHOB	ras homolog gene family, member B	2.206	1.141	0.001	0.03	1		0.353	-1.503	0	0	-1		0.778	-0.362	0.192	0.8	0		0.753	-0.409	0.231	0.37	0		0.968	-0.046	0.888	0.94	0		AI263909	388	Hs.502876	GO:0000166: nucleotide binding, GO:0003924: GTPase activity, GO:0005515: protein binding, GO:0005525: GTP binding, GO:0005622: intracellular, GO:0005624: membrane fraction, GO:0005625: soluble fraction, GO:0005634: nucleus, GO:0005768: endosome, GO:0005886: plasma membrane, GO:0006927: transformed cell apoptosis, GO:0007155: cell adhesion, GO:0007264: small GTPase mediated signal transduction, GO…
213942_at	MEGF6	multiple EGF-like-domains 6	2.76	1.465	0.001	0.03	1		0.347	-1.529	0.001	0.01	-1		0.957	-0.064	0.855	0.98	0		0.437	-1.194	0.015	0.06	0		0.457	-1.13	0.02	0.1	0		AL134303	1953	Hs.593645	GO:0005509: calcium ion binding, GO:0005576: extracellular region, GO:0008150: biological_process
213948_x_at	CADM3	cell adhesion molecule 3	5.931	2.568	0.001	0.03	1		0.155	-2.686	0.001	0.01	-1		0.922	-0.118	0.855	0.98	0		0.424	-1.236	0.138	0.27	0		0.461	-1.119	0.176	0.35	0		AI564838	57863	Hs.365689	GO:0005509: calcium ion binding, GO:0005515: protein binding, GO:0005886: plasma membrane, GO:0005911: cell-cell junction, GO:0007155: cell adhesion, GO:0007156: homophilic cell adhesion, GO:0007157: heterophilic cell adhesion, GO:0016021: integral to membrane, GO:0042803: protein homodimerization activity	04514: Cell adhesion molecules (CAMs)
214577_at	MAP1B	microtubule-associated protein 1B	2.943	1.557	0.001	0.03	1		0.222	-2.173	0	0	-1		0.653	-0.615	0.131	0.75	0		0.387	-1.368	0.013	0.06	0		0.593	-0.753	0.134	0.29	0		BG164365	4131	Hs.335079	GO:0001578: microtubule bundle formation, GO:0003779: actin binding, GO:0005198: structural molecule activity, GO:0005515: protein binding, GO:0005829: cytosol, GO:0005874: microtubule, GO:0005875: microtubule associated complex, GO:0007026: negative regulation of microtubule depolymerization, GO:0016358: dendrite development
215358_x_at	ZNF37B	zinc finger protein 37B (pseudogene)	3.178	1.668	0.001	0.03	1		0.42	-1.253	0.009	0.04	-1		1.333	0.415	0.322	0.87	0		0.576	-0.796	0.134	0.26	0		0.432	-1.211	0.031	0.13	0		AK026980	100129482	Hs.646695, Hs.648656, Hs.650553, Hs.684178
215768_at			6.463	2.692	0.001	0.03	1		0.116	-3.106	0	0.01	-1		0.75	-0.414	0.543	0.94	0		0.177	-2.497	0.01	0.05	0		0.236	-2.083	0.025	0.11	0		AL049337
216264_s_at	LAMB2	laminin, beta 2 (laminin S)	2.138	1.096	0.001	0.03	1		0.341	-1.553	0	0	-1		0.729	-0.457	0.103	0.72	0		0.517	-0.953	0.011	0.06	0		0.709	-0.496	0.147	0.31	0		X79683	3913	Hs.439726	GO:0005198: structural molecule activity, GO:0005515: protein binding, GO:0005576: extracellular region, GO:0005605: basal lamina, GO:0005783: endoplasmic reticulum, GO:0007155: cell adhesion, GO:0043260: laminin-11 complex, GO:0048677: axon extension involved in regeneration	04510: Focal adhesion, 04512: ECM-receptor interaction, 05200: Pathways in cancer, 05222: Small cell lung cancer
218825_at	EGFL7	EGF-like-domain, multiple 7	2.547	1.349	0.001	0.03	1		0.296	-1.756	0	0	-1		0.754	-0.407	0.201	0.8	0		0.603	-0.729	0.073	0.18	0		0.8	-0.322	0.403	0.59	0		NM_016215	51162	Hs.91481	GO:0001525: angiogenesis, GO:0001568: blood vessel development, GO:0001570: vasculogenesis, GO:0005509: calcium ion binding, GO:0005576: extracellular region, GO:0005615: extracellular space, GO:0007275: multicellular organismal development, GO:0030336: negative regulation of cell migration
218995_s_at	EDN1	endothelin 1	2.666	1.414	0.001	0.03	1		0.335	-1.578	0.001	0.01	-1		0.893	-0.164	0.64	0.96	0		0.664	-0.59	0.186	0.32	0		0.744	-0.426	0.331	0.52	0		J05008	1906	Hs.511899, Hs.713645	GO:0001516: prostaglandin biosynthetic process, GO:0001569: patterning of blood vessels, GO:0001666: response to hypoxia, GO:0001701: in utero embryonic development, GO:0003100: regulation of systemic arterial blood pressure by endothelin, GO:0005179: hormone activity, GO:0005576: extracellular region, GO:0005615: extracellular space, GO:0005737: cytoplasm, GO:0006885: regulation of pH, GO:000720…	04916: Melanogenesis
219213_at	JAM2	junctional adhesion molecule 2	2.728	1.448	0.001	0.03	1		0.291	-1.78	0	0	-1		0.795	-0.332	0.357	0.88	0		0.621	-0.688	0.133	0.26	0		0.781	-0.357	0.42	0.6	0		NM_021219	58494	Hs.517227	GO:0005886: plasma membrane, GO:0005886: plasma membrane, GO:0005887: integral to plasma membrane, GO:0005923: tight junction, GO:0016337: cell-cell adhesion, GO:0030054: cell junction	04514: Cell adhesion molecules (CAMs), 04530: Tight junction, 04670: Leukocyte transendothelial migration, 05120: Epithelial cell signaling in Helicobacter pylori infection
219778_at	ZFPM2	zinc finger protein, multitype 2	2.459	1.298	0.001	0.02	1		0.424	-1.237	0.001	0.01	-1		1.043	0.061	0.829	0.98	0		0.645	-0.633	0.09	0.2	0		0.618	-0.694	0.066	0.19	0		NM_012082	23414	Hs.431009	GO:0000122: negative regulation of transcription from RNA polymerase II promoter, GO:0001570: vasculogenesis, GO:0001701: in utero embryonic development, GO:0003677: DNA binding, GO:0003702: RNA polymerase II transcription factor activity, GO:0003714: transcription corepressor activity, GO:0005622: intracellular, GO:0005634: nucleus, GO:0005737: cytoplasm, GO:0008134: transcription factor binding…
219908_at	DKK2	dickkopf homolog 2 (Xenopus laevis)	3.528	1.819	0.001	0.03	1		0.157	-2.673	0	0	-1		0.553	-0.854	0.065	0.68	0		0.357	-1.486	0.014	0.06	0		0.645	-0.633	0.247	0.43	0		NM_014421	27123	Hs.211869	GO:0005576: extracellular region, GO:0005615: extracellular space, GO:0007275: multicellular organismal development, GO:0030178: negative regulation of Wnt receptor signaling pathway	04310: Wnt signaling pathway
220512_at	DLC1	deleted in liver cancer 1	3.576	1.838	0.001	0.03	1		0.285	-1.813	0.002	0.01	-1		1.018	0.026	0.955	0.99	0		0.409	-1.289	0.038	0.12	0		0.402	-1.315	0.035	0.13	0		NM_024767	10395	Hs.134296	GO:0001843: neural tube closure, GO:0003007: heart morphogenesis, GO:0005096: GTPase activator activity, GO:0005515: protein binding, GO:0005622: intracellular, GO:0005634: nucleus, GO:0005737: cytoplasm, GO:0005901: caveola, GO:0005925: focal adhesion, GO:0006917: induction of apoptosis, GO:0006919: activation of caspase activity, GO:0007165: signal transduction, GO:0008285: negative regulation …
201116_s_at	CPE	carboxypeptidase E	2.057	1.04	0.002	0.04	1		0.348	-1.525	0	0	-1		0.715	-0.485	0.095	0.71	0		0.694	-0.527	0.137	0.26	0		0.971	-0.042	0.901	0.94	0		NM_001873	1363	Hs.75360	GO:0004181: metallocarboxypeptidase activity, GO:0005576: extracellular region, GO:0005886: plasma membrane, GO:0006464: protein modification process, GO:0006508: proteolysis, GO:0007218: neuropeptide signaling pathway, GO:0008152: metabolic process, GO:0008233: peptidase activity, GO:0008237: metallopeptidase activity, GO:0008270: zinc ion binding, GO:0030070: insulin processing, GO:0046872: met…	04940: Type I diabetes mellitus
203146_s_at	GABBR1	gamma-aminobutyric acid (GABA) B receptor, 1	2.572	1.363	0.002	0.04	1		0.251	-1.992	0	0	-1		0.646	-0.629	0.103	0.72	0		0.487	-1.038	0.036	0.11	0		0.754	-0.408	0.374	0.56	0		NM_001470	2550	Hs.167017	GO:0004872: receptor activity, GO:0004930: G-protein coupled receptor activity, GO:0004965: GABA-B receptor activity, GO:0005515: protein binding, GO:0005576: extracellular region, GO:0005886: plasma membrane, GO:0005887: integral to plasma membrane, GO:0007165: signal transduction, GO:0007194: negative regulation of adenylate cyclase activity, GO:0007214: gamma-aminobutyric acid signaling pathwa…	04080: Neuroactive ligand-receptor interaction
203683_s_at	VEGFB	vascular endothelial growth factor B	2.112	1.078	0.002	0.04	1		0.49	-1.03	0.003	0.02	-1		1.034	0.048	0.866	0.99	0		0.647	-0.628	0.094	0.21	0		0.626	-0.676	0.074	0.21	0		NM_003377	7423	Hs.78781	GO:0001558: regulation of cell growth, GO:0005172: vascular endothelial growth factor receptor binding, GO:0005515: protein binding, GO:0005576: extracellular region, GO:0005576: extracellular region, GO:0007165: signal transduction, GO:0008083: growth factor activity, GO:0008201: heparin binding, GO:0008284: positive regulation of cell proliferation, GO:0016020: membrane, GO:0031093: platelet al…	04060: Cytokine-cytokine receptor interaction, 04150: mTOR signaling pathway, 04510: Focal adhesion, 05200: Pathways in cancer, 05211: Renal cell carcinoma, 05212: Pancreatic cancer, 05219: Bladder cancer
204223_at	PRELP	proline/arginine-rich end leucine-rich repeat protein	3.549	1.828	0.002	0.04	1		0.269	-1.897	0.002	0.01	-1		0.953	-0.069	0.886	0.99	0		0.452	-1.145	0.072	0.18	0		0.474	-1.076	0.089	0.23	0		NM_002725	5549	Hs.632481	GO:0001501: skeletal system development, GO:0005201: extracellular matrix structural constituent, GO:0005515: protein binding, GO:0005576: extracellular region, GO:0005578: proteinaceous extracellular matrix, GO:0007569: cell aging
205003_at	DOCK4	dedicator of cytokinesis 4	2.871	1.522	0.002	0.04	1		0.308	-1.7	0.001	0.01	-1		0.884	-0.178	0.656	0.96	0		0.478	-1.065	0.047	0.13	0		0.541	-0.887	0.09	0.23	0		NM_014705	9732	Hs.654652	GO:0005085: guanyl-nucleotide exchange factor activity, GO:0005515: protein binding, GO:0016020: membrane, GO:0017124: SH3 domain binding, GO:0030165: PDZ domain binding, GO:0030675: Rac GTPase activator activity, GO:0032420: stereocilium, GO:0048365: Rac GTPase binding
205158_at	RNASE4	ribonuclease, RNase A family, 4	3.952	1.983	0.002	0.04	1		0.177	-2.501	0	0.01	-1		0.698	-0.518	0.339	0.88	0		0.41	-1.287	0.068	0.17	0		0.587	-0.769	0.255	0.44	0		NM_002937	6038	Hs.283749	GO:0003676: nucleic acid binding, GO:0004519: endonuclease activity, GO:0004522: pancreatic ribonuclease activity, GO:0005576: extracellular region, GO:0006379: mRNA cleavage, GO:0016787: hydrolase activity
205383_s_at	ZBTB20	zinc finger and BTB domain containing 20	2.723	1.445	0.002	0.03	1		0.288	-1.795	0	0	-1		0.785	-0.35	0.349	0.88	0		0.424	-1.239	0.016	0.07	0		0.54	-0.889	0.067	0.2	0		NM_015642	26137	Hs.655108	GO:0003677: DNA binding, GO:0005515: protein binding, GO:0005622: intracellular, GO:0005634: nucleus, GO:0005730: nucleolus, GO:0008270: zinc ion binding, GO:0045449: regulation of transcription, GO:0046872: metal ion binding
205779_at	RAMP2	receptor (G protein-coupled) activity modifying protein 2	2.355	1.235	0.002	0.04	1		0.293	-1.773	0	0	-1		0.689	-0.537	0.108	0.73	0		0.788	-0.344	0.386	0.53	0		1.143	0.193	0.623	0.76	0		NM_005854	10266	Hs.514193	GO:0004872: receptor activity, GO:0005764: lysosome, GO:0005886: plasma membrane, GO:0005887: integral to plasma membrane, GO:0005905: coated pit, GO:0006886: intracellular protein transport, GO:0006898: receptor-mediated endocytosis, GO:0008277: regulation of G-protein coupled receptor protein signaling pathway, GO:0008565: protein transporter activity, GO:0015027: coreceptor, soluble ligand act…	04270: Vascular smooth muscle contraction
205908_s_at	OMD	osteomodulin	4.523	2.177	0.002	0.04	1		0.166	-2.592	0	0.01	-1		0.75	-0.414	0.46	0.92	0		0.317	-1.659	0.029	0.1	0		0.422	-1.245	0.088	0.23	0		NM_005014	4958	Hs.94070	GO:0005515: protein binding, GO:0005576: extracellular region, GO:0005578: proteinaceous extracellular matrix, GO:0007155: cell adhesion
206240_s_at	ZNF136	zinc finger protein 136	2.308	1.206	0.002	0.04	1		0.459	-1.123	0.004	0.02	-1		1.059	0.083	0.797	0.98	0		0.426	-1.232	0.008	0.05	0		0.402	-1.315	0.005	0.05	0		NM_003437	7695	Hs.479874	GO:0000122: negative regulation of transcription from RNA polymerase II promoter, GO:0003677: DNA binding, GO:0003704: specific RNA polymerase II transcription factor activity, GO:0003714: transcription corepressor activity, GO:0005515: protein binding, GO:0005622: intracellular, GO:0005634: nucleus, GO:0006355: regulation of transcription, DNA-dependent, GO:0008270: zinc ion binding, GO:0046872:…
209121_x_at	NR2F2	nuclear receptor subfamily 2, group F, member 2	2.164	1.114	0.002	0.04	1		0.373	-1.424	0	0	-1		0.807	-0.31	0.295	0.86	0		0.621	-0.688	0.072	0.17	0		0.769	-0.378	0.299	0.49	0		M64497	7026	Hs.657455	GO:0003700: transcription factor activity, GO:0003706: ligand-regulated transcription factor activity, GO:0003707: steroid hormone receptor activity, GO:0003714: transcription corepressor activity, GO:0005634: nucleus, GO:0006357: regulation of transcription from RNA polymerase II promoter, GO:0006629: lipid metabolic process, GO:0007165: signal transduction, GO:0008270: zinc ion binding, GO:0043…
209543_s_at	CD34	CD34 molecule	3.128	1.645	0.002	0.04	1		0.198	-2.339	0	0	-1		0.618	-0.694	0.128	0.75	0		0.451	-1.15	0.048	0.14	0		0.729	-0.456	0.402	0.58	0		M81104	947	Hs.374990	GO:0005515: protein binding, GO:0005886: plasma membrane, GO:0009897: external side of plasma membrane, GO:0016021: integral to membrane, GO:0016337: cell-cell adhesion, GO:0030246: carbohydrate binding, GO:0050900: leukocyte migration	04514: Cell adhesion molecules (CAMs), 04640: Hematopoietic cell lineage
210051_at	RAPGEF3	Rap guanine nucleotide exchange factor (GEF) 3	3.087	1.626	0.002	0.04	1		0.343	-1.545	0.002	0.02	-1		1.058	0.081	0.846	0.98	0		0.828	-0.272	0.598	0.72	0		0.783	-0.352	0.496	0.66	0		U78168	10411	Hs.8578	GO:0000166: nucleotide binding, GO:0001932: regulation of protein amino acid phosphorylation, GO:0005085: guanyl-nucleotide exchange factor activity, GO:0005622: intracellular, GO:0005624: membrane fraction, GO:0005952: cAMP-dependent protein kinase complex, GO:0008283: cell proliferation, GO:0008603: cAMP-dependent protein kinase regulator activity, GO:0016020: membrane, GO:0030552: cAMP binding…	04670: Leukocyte transendothelial migration, 04720: Long-term potentiation
210665_at	TFPI	tissue factor pathway inhibitor (lipoprotein-associated coagulation inhibitor)	2.51	1.328	0.002	0.04	1		0.437	-1.195	0.004	0.02	-1		1.096	0.132	0.699	0.97	0		0.589	-0.763	0.089	0.2	0		0.537	-0.896	0.051	0.17	0		AF021834	7035	Hs.516578	GO:0004867: serine-type endopeptidase inhibitor activity, GO:0005576: extracellular region, GO:0005576: extracellular region, GO:0005615: extracellular space, GO:0005886: plasma membrane, GO:0007598: blood coagulation, extrinsic pathway	04610: Complement and coagulation cascades
212762_s_at	TCF7L2	transcription factor 7-like 2 (T-cell specific, HMG-box)	3.246	1.699	0.002	0.04	1		0.272	-1.88	0.001	0.01	-1		0.882	-0.181	0.678	0.96	0		0.458	-1.127	0.053	0.14	0		0.519	-0.946	0.097	0.24	0		AI375916	6934	Hs.593995	GO:0001568: blood vessel development, GO:0003700: transcription factor activity, GO:0003702: RNA polymerase II transcription factor activity, GO:0005634: nucleus, GO:0006357: regulation of transcription from RNA polymerase II promoter, GO:0006916: anti-apoptosis, GO:0007050: cell cycle arrest, GO:0008013: beta-catenin binding, GO:0008134: transcription factor binding, GO:0008283: cell proliferati…	04310: Wnt signaling pathway, 04520: Adherens junction, 04916: Melanogenesis, 05200: Pathways in cancer, 05210: Colorectal cancer, 05213: Endometrial cancer, 05215: Prostate cancer, 05216: Thyroid cancer, 05217: Basal cell carcinoma, 05221: Acute myeloid leukemia, 05412: Arrhythmogenic right ventricular cardiomyopathy (ARVC)
213030_s_at	PLXNA2	plexin A2	2.393	1.259	0.002	0.03	1		0.426	-1.233	0.002	0.01	-1		1.018	0.026	0.935	0.99	0		0.439	-1.188	0.009	0.05	0		0.431	-1.214	0.008	0.06	0		AI688418	5362	Hs.497626	GO:0004872: receptor activity, GO:0005622: intracellular, GO:0007165: signal transduction, GO:0007275: multicellular organismal development, GO:0016020: membrane, GO:0016021: integral to membrane	04360: Axon guidance
213317_at	CLIC5	chloride intracellular channel 5	3.587	1.843	0.002	0.04	1		0.27	-1.89	0.002	0.01	-1		0.968	-0.047	0.923	0.99	0		0.37	-1.434	0.031	0.1	0		0.382	-1.387	0.036	0.14	0		AL049313	53405	Hs.485489	GO:0005244: voltage-gated ion channel activity, GO:0005247: voltage-gated chloride channel activity, GO:0005515: protein binding, GO:0005626: insoluble fraction, GO:0005737: cytoplasm, GO:0005794: Golgi apparatus, GO:0005813: centrosome, GO:0005938: cell cortex, GO:0006811: ion transport, GO:0006821: chloride transport, GO:0007565: female pregnancy, GO:0015629: actin cytoskeleton, GO:0016020: mem…
214920_at	THSD7A	thrombospondin, type I, domain containing 7A	2.851	1.512	0.002	0.03	1		0.384	-1.381	0.003	0.02	-1		1.095	0.131	0.734	0.97	0		0.813	-0.298	0.532	0.66	0		0.743	-0.429	0.373	0.56	0		R33964	221981	Hs.120855, Hs.648482	GO:0016020: membrane, GO:0016021: integral to membrane
216620_s_at	ARHGEF10	Rho guanine nucleotide exchange factor (GEF) 10	2.156	1.109	0.002	0.04	1		0.474	-1.076	0.003	0.02	-1		1.023	0.032	0.913	0.99	0		0.535	-0.904	0.026	0.09	0		0.523	-0.936	0.022	0.1	0		AF009205	9639	Hs.98594	GO:0005085: guanyl-nucleotide exchange factor activity, GO:0005089: Rho guanyl-nucleotide exchange factor activity, GO:0005622: intracellular, GO:0035023: regulation of Rho protein signal transduction
218918_at	MAN1C1	mannosidase, alpha, class 1C, member 1	2.36	1.239	0.002	0.04	1		0.481	-1.054	0.005	0.03	-1		1.136	0.184	0.564	0.94	0		0.657	-0.607	0.139	0.27	0		0.578	-0.791	0.061	0.19	0		NM_020379	57134	Hs.197043	GO:0004571: mannosyl-oligosaccharide 1,2-alpha-mannosidase activity, GO:0005509: calcium ion binding, GO:0005794: Golgi apparatus, GO:0006487: protein amino acid N-linked glycosylation, GO:0008152: metabolic process, GO:0016020: membrane, GO:0016021: integral to membrane, GO:0016798: hydrolase activity, acting on glycosyl bonds, GO:0030173: integral to Golgi membrane	00510: N-Glycan biosynthesis, 01100: Metabolic pathways
219371_s_at	KLF2	Kruppel-like factor 2 (lung)	2.768	1.469	0.002	0.03	1		0.36	-1.472	0.002	0.01	-1		0.998	-0.003	0.993	1	0		0.683	-0.549	0.244	0.39	0		0.685	-0.546	0.246	0.43	0		NM_016270	10365	Hs.715677	GO:0003700: transcription factor activity, GO:0005515: protein binding, GO:0005622: intracellular, GO:0005634: nucleus, GO:0008270: zinc ion binding, GO:0016563: transcription activator activity, GO:0045941: positive regulation of transcription, GO:0046872: metal ion binding
201034_at	ADD3	adducin 3 (gamma)	2.229	1.157	0.003	0.04	1		0.432	-1.211	0.002	0.01	-1		0.963	-0.055	0.862	0.99	0		0.535	-0.901	0.035	0.11	0		0.556	-0.846	0.046	0.16	0		BE545756	120	Hs.501012	GO:0003779: actin binding, GO:0005200: structural constituent of cytoskeleton, GO:0005516: calmodulin binding, GO:0005737: cytoplasm, GO:0005856: cytoskeleton, GO:0005886: plasma membrane, GO:0046872: metal ion binding
201147_s_at	TIMP3	TIMP metallopeptidase inhibitor 3	3.92	1.971	0.003	0.04	1		0.213	-2.229	0.001	0.01	-1		0.836	-0.258	0.634	0.95	0		0.288	-1.796	0.017	0.07	0		0.344	-1.539	0.035	0.13	0		NM_000362	7078	Hs.644633, Hs.714168	GO:0004857: enzyme inhibitor activity, GO:0005515: protein binding, GO:0005576: extracellular region, GO:0005604: basement membrane, GO:0007601: visual perception, GO:0008191: metalloendopeptidase inhibitor activity, GO:0014070: response to organic cyclic substance, GO:0042246: tissue regeneration, GO:0043627: response to estrogen stimulus, GO:0050896: response to stimulus, GO:0051045: negative r…
202806_at	DBN1	drebrin 1	3.648	1.867	0.003	0.04	1		0.27	-1.889	0.002	0.02	-1		0.985	-0.022	0.966	1	0		0.44	-1.183	0.078	0.18	0		0.447	-1.162	0.083	0.22	0		NM_004395	1627	Hs.130316	GO:0003779: actin binding, GO:0005522: profilin binding, GO:0005622: intracellular, GO:0005737: cytoplasm, GO:0007015: actin filament organization, GO:0007275: multicellular organismal development, GO:0007399: nervous system development, GO:0030154: cell differentiation, GO:0030425: dendrite, GO:0042641: actomyosin, GO:0048168: regulation of neuronal synaptic plasticity, GO:0050773: regulation of…
206726_at	HPGDS	hematopoietic prostaglandin D synthase	5.606	2.487	0.003	0.04	1		0.167	-2.586	0.002	0.02	-1		0.934	-0.099	0.885	0.99	0		0.17	-2.556	0.009	0.05	0		0.182	-2.456	0.011	0.07	0		NM_014485	27306	Hs.128433	GO:0001516: prostaglandin biosynthetic process, GO:0004667: prostaglandin-D synthase activity, GO:0005737: cytoplasm, GO:0006633: fatty acid biosynthetic process, GO:0007165: signal transduction, GO:0007626: locomotory behavior, GO:0016853: isomerase activity	00590: Arachidonic acid metabolism, 01100: Metabolic pathways
207417_s_at	ZNF177	zinc finger protein 177	2.065	1.046	0.003	0.04	1		0.48	-1.06	0.003	0.02	-1		0.991	-0.014	0.963	1	0		0.75	-0.416	0.259	0.4	0		0.757	-0.402	0.274	0.46	0		NM_003451	7730	Hs.172979	GO:0000122: negative regulation of transcription from RNA polymerase II promoter, GO:0003677: DNA binding, GO:0005622: intracellular, GO:0005634: nucleus, GO:0006355: regulation of transcription, DNA-dependent, GO:0008270: zinc ion binding, GO:0046872: metal ion binding
209368_at	EPHX2	epoxide hydrolase 2, cytoplasmic	2.669	1.417	0.003	0.04	1		0.373	-1.424	0.003	0.02	-1		0.995	-0.007	0.986	1	0		0.46	-1.121	0.034	0.11	0		0.462	-1.114	0.035	0.13	0		AF233336	2053	Hs.212088	GO:0000287: magnesium ion binding, GO:0002539: prostaglandin production during acute inflammatory response, GO:0003869: 4-nitrophenylphosphatase activity, GO:0004301: epoxide hydrolase activity, GO:0005625: soluble fraction, GO:0005737: cytoplasm, GO:0005777: peroxisome, GO:0005829: cytosol, GO:0006800: oxygen and reactive oxygen species metabolic process, GO:0006805: xenobiotic metabolic process…	00590: Arachidonic acid metabolism, 00625: Tetrachloroethene degradation, 01100: Metabolic pathways
212233_at	MAP1B	microtubule-associated protein 1B	3.08	1.623	0.003	0.04	1		0.319	-1.647	0.003	0.02	-1		0.984	-0.024	0.958	1	0		0.364	-1.458	0.019	0.07	0		0.37	-1.435	0.02	0.1	0		AL523076	4131	Hs.335079	GO:0001578: microtubule bundle formation, GO:0003779: actin binding, GO:0005198: structural molecule activity, GO:0005515: protein binding, GO:0005829: cytosol, GO:0005874: microtubule, GO:0005875: microtubule associated complex, GO:0007026: negative regulation of microtubule depolymerization, GO:0016358: dendrite development
213156_at			2.657	1.41	0.003	0.04	1		0.282	-1.825	0	0.01	-1		0.75	-0.415	0.291	0.86	0		0.4	-1.323	0.014	0.06	0		0.533	-0.908	0.074	0.21	0		BG251521
214475_x_at	CAPN3	calpain 3, (p94)	2.015	1.011	0.003	0.04	1		0.383	-1.384	0	0	-1		0.772	-0.373	0.195	0.8	0		0.525	-0.931	0.017	0.07	0		0.68	-0.557	0.123	0.28	0		AF127764	825	Hs.143261	GO:0004198: calcium-dependent cysteine-type endopeptidase activity, GO:0004871: signal transducer activity, GO:0005509: calcium ion binding, GO:0005622: intracellular, GO:0005737: cytoplasm, GO:0006508: proteolysis, GO:0007517: muscle organ development, GO:0008233: peptidase activity
219440_at	RAI2	retinoic acid induced 2	4.688	2.229	0.003	0.04	1		0.195	-2.359	0.002	0.01	-1		0.914	-0.13	0.831	0.98	0		0.256	-1.966	0.019	0.08	0		0.28	-1.836	0.027	0.12	0		NM_021785	10742	Hs.446680	GO:0003674: molecular_function, GO:0005575: cellular_component, GO:0009790: embryonic development
222101_s_at	DCHS1	dachsous 1 (Drosophila)	3.081	1.623	0.003	0.04	1		0.32	-1.643	0.003	0.02	-1		0.987	-0.019	0.966	1	0		0.471	-1.086	0.066	0.17	0		0.478	-1.066	0.071	0.2	0		BF222893	8642	Hs.199850	GO:0005509: calcium ion binding, GO:0005515: protein binding, GO:0005886: plasma membrane, GO:0007155: cell adhesion, GO:0007156: homophilic cell adhesion, GO:0016021: integral to membrane, GO:0016339: calcium-dependent cell-cell adhesion
203657_s_at	CTSF	cathepsin F	2.125	1.087	0	0.01	1		0.359	-1.479	0	0	-1		0.762	-0.392	0.064	0.68	0		0.439	-1.187	0	0.01	-1		0.576	-0.795	0.006	0.05	0		NM_003793	8722	Hs.11590	GO:0004197: cysteine-type endopeptidase activity, GO:0005764: lysosome, GO:0006508: proteolysis, GO:0008233: peptidase activity	04142: Lysosome
208763_s_at	TSC22D3	TSC22 domain family, member 3	3.195	1.676	0	0.02	1		0.243	-2.04	0	0	-1		0.777	-0.364	0.273	0.85	0		0.416	-1.265	0.007	0.04	-1		0.535	-0.902	0.039	0.14	0		AL110191	1831	Hs.716410	GO:0003700: transcription factor activity, GO:0006355: regulation of transcription, DNA-dependent
212179_at	SFRS18	splicing factor, arginine/serine-rich 18	2.242	1.165	0	0.02	1		0.423	-1.242	0	0	-1		0.948	-0.078	0.76	0.97	0		0.444	-1.172	0.002	0.02	-1		0.468	-1.094	0.004	0.04	-1		AW081113	25957	Hs.520287	GO:0005634: nucleus, GO:0016607: nuclear speck
212239_at	PIK3R1	phosphoinositide-3-kinase, regulatory subunit 1 (alpha)	2.399	1.262	0	0.02	1		0.419	-1.256	0	0	-1		1.005	0.007	0.979	1	0		0.46	-1.121	0.003	0.03	-1		0.458	-1.128	0.003	0.04	-1		AI680192	5295	Hs.132225, Hs.604502	GO:0001953: negative regulation of cell-matrix adhesion, GO:0005158: insulin receptor binding, GO:0005159: insulin-like growth factor receptor binding, GO:0005545: phosphatidylinositol binding, GO:0005622: intracellular, GO:0005829: cytosol, GO:0005829: cytosol, GO:0005943: 1-phosphatidylinositol-4-phosphate 3-kinase, class IA complex, GO:0006468: protein amino acid phosphorylation, GO:0007165: s…	04012: ErbB signaling pathway, 04062: Chemokine signaling pathway, 04070: Phosphatidylinositol signaling system, 04150: mTOR signaling pathway, 04210: Apoptosis, 04370: VEGF signaling pathway, 04510: Focal adhesion, 04620: Toll-like receptor signaling pathway, 04630: Jak-STAT signaling pathway, 04650: Natural killer cell mediated cytotoxicity, 04660: T cell receptor signaling pathway, 04662: B ce…
221833_at			3.845	1.943	0	0.02	1		0.241	-2.05	0	0	-1		0.928	-0.107	0.799	0.98	0		0.284	-1.816	0.004	0.03	-1		0.306	-1.708	0.006	0.05	0		AV700132			GO:0000166: nucleotide binding, GO:0004176: ATP-dependent peptidase activity, GO:0004252: serine-type endopeptidase activity, GO:0004842: ubiquitin-protein ligase activity, GO:0005524: ATP binding, GO:0005634: nucleus, GO:0005737: cytoplasm, GO:0005737: cytoplasm, GO:0005777: peroxisome, GO:0005782: peroxisomal matrix, GO:0006508: proteolysis, GO:0006508: proteolysis, GO:0006511: ubiquitin-depend…
40837_at	TLE2	transducin-like enhancer of split 2 (E(sp1) homolog, Drosophila)	3.148	1.654	0	0.02	1		0.358	-1.484	0.001	0.01	-1		1.126	0.171	0.627	0.95	0		0.324	-1.627	0.002	0.02	-1		0.288	-1.798	0.001	0.03	-1		M99436	7089	Hs.332173	GO:0005515: protein binding, GO:0005634: nucleus, GO:0007165: signal transduction, GO:0009887: organ morphogenesis, GO:0016055: Wnt receptor signaling pathway, GO:0045449: regulation of transcription
202390_s_at	HTT	huntingtin	2.11	1.077	0.001	0.03	1		0.424	-1.237	0	0	-1		0.895	-0.16	0.525	0.94	0		0.459	-1.123	0.003	0.03	-1		0.513	-0.964	0.007	0.06	0		NM_002111	3064	Hs.518450	GO:0000050: urea cycle, GO:0000052: citrulline metabolic process, GO:0003714: transcription corepressor activity, GO:0005215: transporter activity, GO:0005246: calcium channel regulator activity, GO:0005515: protein binding, GO:0005625: soluble fraction, GO:0005634: nucleus, GO:0005737: cytoplasm, GO:0005794: Golgi apparatus, GO:0006606: protein import into nucleus, GO:0006888: ER to Golgi vesicl…	05016: Huntington's disease
205051_s_at	KIT	v-kit Hardy-Zuckerman 4 feline sarcoma viral oncogene homolog	2.814	1.492	0.001	0.03	1		0.295	-1.761	0	0	-1		0.83	-0.268	0.465	0.92	0		0.233	-2.104	0	0.01	-1		0.28	-1.836	0.001	0.03	-1		NM_000222	3815	Hs.479754	GO:0000166: nucleotide binding, GO:0002318: myeloid progenitor cell differentiation, GO:0002320: lymphoid progenitor cell differentiation, GO:0002573: myeloid leukocyte differentiation, GO:0004716: receptor signaling protein tyrosine kinase activity, GO:0004872: receptor activity, GO:0005020: stem cell factor receptor activity, GO:0005515: protein binding, GO:0005524: ATP binding, GO:0005615: ext…	04060: Cytokine-cytokine receptor interaction, 04144: Endocytosis, 04640: Hematopoietic cell lineage, 04916: Melanogenesis, 05200: Pathways in cancer, 05221: Acute myeloid leukemia
205139_s_at	UST	uronyl-2-sulfotransferase	4.019	2.007	0.001	0.03	1		0.161	-2.631	0	0	-1		0.649	-0.624	0.195	0.8	0		0.228	-2.132	0.002	0.02	-1		0.352	-1.508	0.019	0.1	0		NM_005715	10090	Hs.657370	GO:0005794: Golgi apparatus, GO:0006477: protein amino acid sulfation, GO:0008146: sulfotransferase activity, GO:0016020: membrane, GO:0016021: integral to membrane, GO:0016740: transferase activity	00532: Chondroitin sulfate biosynthesis
205259_at	NR3C2	nuclear receptor subfamily 3, group C, member 2	3.959	1.985	0.001	0.03	1		0.245	-2.029	0.001	0.01	-1		0.97	-0.044	0.923	0.99	0		0.213	-2.234	0.001	0.02	-1		0.219	-2.19	0.002	0.03	-1		NM_000901	4306	Hs.163924	GO:0003700: transcription factor activity, GO:0003707: steroid hormone receptor activity, GO:0004872: receptor activity, GO:0005496: steroid binding, GO:0005515: protein binding, GO:0005634: nucleus, GO:0005737: cytoplasm, GO:0005783: endoplasmic reticulum, GO:0006355: regulation of transcription, DNA-dependent, GO:0007165: signal transduction, GO:0008270: zinc ion binding, GO:0016020: membrane, …
205571_at	LIPT1	lipoyltransferase 1	2.039	1.028	0.001	0.03	1		0.475	-1.075	0.001	0.01	-1		0.968	-0.047	0.852	0.98	0		0.462	-1.115	0.003	0.03	-1		0.477	-1.068	0.004	0.04	-1		NM_015929	51601	Hs.590896	GO:0005739: mitochondrion, GO:0006464: protein modification process, GO:0006629: lipid metabolic process, GO:0008415: acyltransferase activity, GO:0009249: protein lipoylation, GO:0016740: transferase activity	00785: Lipoic acid metabolism, 01100: Metabolic pathways
205907_s_at	OMD	osteomodulin	4.358	2.124	0.001	0.03	1		0.158	-2.659	0	0	-1		0.69	-0.535	0.272	0.85	0		0.252	-1.987	0.005	0.03	-1		0.365	-1.452	0.026	0.11	0		AI765819	4958	Hs.94070	GO:0005515: protein binding, GO:0005576: extracellular region, GO:0005578: proteinaceous extracellular matrix, GO:0007155: cell adhesion
206170_at	ADRB2	adrenergic, beta-2-, receptor, surface	3.472	1.796	0.001	0.03	1		0.289	-1.79	0.001	0.01	-1		1.004	0.005	0.989	1	0		0.178	-2.487	0	0.01	-1		0.178	-2.493	0	0.01	-1		NM_000024	154	Hs.591251	GO:0002024: diet induced thermogenesis, GO:0002025: vasodilation by norepinephrine-epinephrine involved in regulation of systemic arterial blood pressure, GO:0002028: regulation of sodium ion transport, GO:0002032: desensitization of G-protein coupled receptor protein signaling pathway by arrestin, GO:0004872: receptor activity, GO:0004930: G-protein coupled receptor activity, GO:0004935: adrenoc…	04020: Calcium signaling pathway, 04080: Neuroactive ligand-receptor interaction, 04144: Endocytosis
208741_at	SAP18	Sin3A-associated protein, 18kDa	2.094	1.067	0.001	0.03	1		0.482	-1.053	0.001	0.01	-1		1.01	0.014	0.958	1	0		0.374	-1.419	0.001	0.01	-1		0.37	-1.433	0.001	0.02	-1		AW274856	10284	Hs.524899	GO:0000118: histone deacetylase complex, GO:0003714: transcription corepressor activity, GO:0005515: protein binding, GO:0005634: nucleus, GO:0005737: cytoplasm, GO:0006357: regulation of transcription from RNA polymerase II promoter, GO:0045449: regulation of transcription
209291_at	ID4	inhibitor of DNA binding 4, dominant negative helix-loop-helix protein	3.147	1.654	0.001	0.03	1		0.262	-1.933	0	0	-1		0.824	-0.279	0.459	0.91	0		0.265	-1.915	0.001	0.02	-1		0.322	-1.636	0.003	0.04	-1		AW157094	3400	Hs.519601	GO:0000082: G1/S transition of mitotic cell cycle, GO:0003714: transcription corepressor activity, GO:0005515: protein binding, GO:0005634: nucleus, GO:0005634: nucleus, GO:0006357: regulation of transcription from RNA polymerase II promoter, GO:0007405: neuroblast proliferation, GO:0007420: brain development, GO:0008284: positive regulation of cell proliferation, GO:0016481: negative regulation …	04350: TGF-beta signaling pathway
212914_at	CBX7	chromobox homolog 7	2.418	1.274	0.001	0.03	1		0.337	-1.569	0	0	-1		0.815	-0.295	0.349	0.88	0		0.361	-1.47	0.002	0.02	-1		0.443	-1.175	0.008	0.06	0		AV648364	23492	Hs.356416	GO:0000785: chromatin, GO:0003682: chromatin binding, GO:0005634: nucleus, GO:0006333: chromatin assembly or disassembly, GO:0016568: chromatin modification, GO:0045449: regulation of transcription
213364_s_at	SNX1	sorting nexin 1	2.415	1.272	0.001	0.03	1		0.412	-1.28	0.001	0.01	-1		0.994	-0.008	0.979	1	0		0.375	-1.414	0.003	0.03	-1		0.378	-1.405	0.003	0.04	-1		AI052536	6642	Hs.188634	GO:0005515: protein binding, GO:0005737: cytoplasm, GO:0005768: endosome, GO:0005794: Golgi apparatus, GO:0006886: intracellular protein transport, GO:0006897: endocytosis, GO:0007154: cell communication, GO:0008565: protein transporter activity, GO:0016020: membrane, GO:0035091: phosphoinositide binding
213369_at	PCDH21	protocadherin 21	4.107	2.038	0.001	0.03	1		0.205	-2.284	0.001	0.01	-1		0.843	-0.246	0.629	0.95	0		0.157	-2.673	0.001	0.02	-1		0.186	-2.427	0.002	0.03	-1		AI825832	92211	Hs.137556	GO:0004872: receptor activity, GO:0005509: calcium ion binding, GO:0005515: protein binding, GO:0005886: plasma membrane, GO:0005887: integral to plasma membrane, GO:0007155: cell adhesion, GO:0007156: homophilic cell adhesion, GO:0045494: photoreceptor cell maintenance, GO:0050896: response to stimulus
213375_s_at	N4BP2L1	NEDD4 binding protein 2-like 1	2.353	1.235	0.001	0.03	1		0.35	-1.513	0	0	-1		0.825	-0.278	0.37	0.89	0		0.36	-1.473	0.002	0.02	-1		0.437	-1.195	0.007	0.06	0		N80918	90634	Hs.161220
213388_at	PDE4DIP	phosphodiesterase 4D interacting protein	4.015	2.005	0.001	0.03	1		0.242	-2.05	0.001	0.01	-1		0.97	-0.044	0.929	0.99	0		0.172	-2.54	0.001	0.02	-1		0.177	-2.496	0.001	0.03	-1		H15535	9659	Hs.584841, Hs.613082, Hs.657186, Hs.657490, Hs.719077	GO:0005634: nucleus, GO:0005737: cytoplasm, GO:0005794: Golgi apparatus, GO:0005813: centrosome
215322_at			4.406	2.139	0.001	0.03	1		0.227	-2.137	0.001	0.01	-1		1.002	0.003	0.996	1	0		0.25	-2.001	0.008	0.04	-1		0.249	-2.003	0.008	0.06	0		AL080190
218625_at	NRN1	neuritin 1	3.078	1.622	0.001	0.03	1		0.234	-2.093	0	0	-1		0.722	-0.471	0.211	0.81	0		0.286	-1.806	0.001	0.02	-1		0.396	-1.335	0.01	0.07	0		NM_016588	51299	Hs.103291	GO:0005886: plasma membrane, GO:0031225: anchored to membrane
218694_at	ARMCX1	armadillo repeat containing, X-linked 1	2.022	1.016	0.001	0.03	1		0.472	-1.082	0	0.01	-1		0.955	-0.066	0.778	0.98	0		0.455	-1.136	0.002	0.02	-1		0.477	-1.069	0.003	0.04	-1		NM_016608	51309	Hs.9728	GO:0005488: binding, GO:0016020: membrane, GO:0016021: integral to membrane
218718_at	PDGFC	platelet derived growth factor C	2.577	1.366	0.001	0.03	1		0.42	-1.252	0.002	0.02	-1		1.082	0.114	0.736	0.97	0		0.288	-1.798	0.001	0.02	-1		0.266	-1.912	0	0.02	-1		NM_016205	56034	Hs.570855	GO:0005161: platelet-derived growth factor receptor binding, GO:0005576: extracellular region, GO:0005615: extracellular space, GO:0005634: nucleus, GO:0005737: cytoplasm, GO:0007171: activation of transmembrane receptor protein tyrosine kinase activity, GO:0007417: central nervous system development, GO:0008083: growth factor activity, GO:0009887: organ morphogenesis, GO:0016020: membrane, GO:00…	04060: Cytokine-cytokine receptor interaction, 04510: Focal adhesion, 04540: Gap junction, 04810: Regulation of actin cytoskeleton, 05215: Prostate cancer, 05218: Melanoma
219815_at	GAL3ST4	galactose-3-O-sulfotransferase 4	2.004	1.003	0.001	0.03	1		0.456	-1.133	0	0	-1		0.914	-0.13	0.572	0.94	0		0.429	-1.222	0.001	0.02	-1		0.469	-1.092	0.002	0.03	-1		NM_024637	79690	Hs.44856	GO:0001733: galactosylceramide sulfotransferase activity, GO:0005624: membrane fraction, GO:0005794: Golgi apparatus, GO:0006790: sulfur metabolic process, GO:0007267: cell-cell signaling, GO:0009058: biosynthetic process, GO:0009100: glycoprotein metabolic process, GO:0009311: oligosaccharide metabolic process, GO:0016020: membrane, GO:0016021: integral to membrane, GO:0016740: transferase activ…
221834_at			2.569	1.361	0.001	0.02	1		0.358	-1.48	0	0	-1		0.921	-0.119	0.691	0.97	0		0.418	-1.259	0.004	0.03	-1		0.454	-1.14	0.008	0.06	0		AV700132			GO:0000166: nucleotide binding, GO:0004176: ATP-dependent peptidase activity, GO:0004252: serine-type endopeptidase activity, GO:0004842: ubiquitin-protein ligase activity, GO:0005524: ATP binding, GO:0005634: nucleus, GO:0005737: cytoplasm, GO:0005737: cytoplasm, GO:0005777: peroxisome, GO:0005782: peroxisomal matrix, GO:0006508: proteolysis, GO:0006508: proteolysis, GO:0006511: ubiquitin-depend…
65472_at	C2orf68	chromosome 2 open reading frame 68	2.2	1.137	0.001	0.03	1		0.41	-1.287	0	0.01	-1		0.902	-0.149	0.596	0.95	0		0.383	-1.386	0.001	0.02	-1		0.424	-1.237	0.003	0.04	-1		AI161338	388969	Hs.516159
201148_s_at	TIMP3	TIMP metallopeptidase inhibitor 3	3.719	1.895	0.002	0.04	1		0.209	-2.26	0	0.01	-1		0.776	-0.365	0.462	0.92	0		0.251	-1.993	0.005	0.04	-1		0.323	-1.629	0.017	0.09	0		AW338933	7078	Hs.644633, Hs.714168	GO:0004857: enzyme inhibitor activity, GO:0005515: protein binding, GO:0005576: extracellular region, GO:0005604: basement membrane, GO:0007601: visual perception, GO:0008191: metalloendopeptidase inhibitor activity, GO:0014070: response to organic cyclic substance, GO:0042246: tissue regeneration, GO:0043627: response to estrogen stimulus, GO:0050896: response to stimulus, GO:0051045: negative r…
202125_s_at	TRAK2	trafficking protein, kinesin binding 2	2.33	1.22	0.002	0.04	1		0.414	-1.273	0.001	0.01	-1		0.964	-0.053	0.865	0.99	0		0.429	-1.22	0.007	0.04	-1		0.445	-1.167	0.009	0.07	0		NM_015049	66008	Hs.152774	GO:0005737: cytoplasm, GO:0005886: plasma membrane, GO:0050811: GABA receptor binding
202328_s_at	PKD1	polycystic kidney disease 1 (autosomal dominant)	2.127	1.089	0.002	0.04	1		0.364	-1.457	0	0	-1		0.775	-0.369	0.225	0.82	0		0.442	-1.179	0.006	0.04	-1		0.57	-0.81	0.041	0.15	0		NM_000296	5310	Hs.75813	GO:0005515: protein binding, GO:0005529: sugar binding, GO:0005887: integral to plasma membrane, GO:0007156: homophilic cell adhesion, GO:0007161: calcium-independent cell-matrix adhesion, GO:0007218: neuropeptide signaling pathway, GO:0009653: anatomical structure morphogenesis, GO:0016020: membrane
202669_s_at	EFNB2	ephrin-B2	2.617	1.388	0.002	0.04	1		0.37	-1.434	0.001	0.01	-1		0.969	-0.045	0.899	0.99	0		0.304	-1.716	0.002	0.02	-1		0.314	-1.67	0.002	0.03	-1		U16797	1948	Hs.149239	GO:0001945: lymph vessel development, GO:0005886: plasma membrane, GO:0005887: integral to plasma membrane, GO:0007267: cell-cell signaling, GO:0007275: multicellular organismal development, GO:0007399: nervous system development, GO:0009887: organ morphogenesis, GO:0030154: cell differentiation, GO:0044419: interspecies interaction between organisms, GO:0046875: ephrin receptor binding	04360: Axon guidance
203335_at	PHYH	phytanoyl-CoA 2-hydroxylase	2.719	1.443	0.002	0.03	1		0.362	-1.465	0.001	0.01	-1		0.985	-0.022	0.952	0.99	0		0.317	-1.659	0.003	0.03	-1		0.322	-1.637	0.003	0.04	-1		NM_006214	5264	Hs.498732	GO:0005506: iron ion binding, GO:0005515: protein binding, GO:0005777: peroxisome, GO:0006629: lipid metabolic process, GO:0007399: nervous system development, GO:0007601: visual perception, GO:0009055: electron carrier activity, GO:0016702: oxidoreductase activity, acting on single donors with incorporation of molecular oxygen, incorporation of two atoms of oxygen, GO:0031418: L-ascorbic acid bi…
204418_x_at	GSTM2	glutathione S-transferase mu 2 (muscle)	2.286	1.193	0.002	0.04	1		0.232	-2.106	0	0	-1		0.531	-0.913	0.011	0.56	0		0.243	-2.039	0	0.01	-1		0.458	-1.126	0.011	0.07	0		NM_000848	2946	Hs.279837	GO:0004364: glutathione transferase activity, GO:0005737: cytoplasm, GO:0008152: metabolic process, GO:0016740: transferase activity	00480: Glutathione metabolism, 00980: Metabolism of xenobiotics by cytochrome P450, 00982: Drug metabolism - cytochrome P450
204457_s_at	GAS1	growth arrest-specific 1	2.143	1.1	0.002	0.04	1		0.45	-1.153	0.001	0.01	-1		0.964	-0.053	0.852	0.98	0		0.457	-1.13	0.006	0.04	-1		0.474	-1.077	0.009	0.06	0		NM_002048	2619	Hs.65029	GO:0002053: positive regulation of mesenchymal cell proliferation, GO:0003674: molecular_function, GO:0005515: protein binding, GO:0005886: plasma membrane, GO:0007049: cell cycle, GO:0007050: cell cycle arrest, GO:0007411: axon guidance, GO:0012501: programmed cell death, GO:0021587: cerebellum morphogenesis, GO:0021904: dorsal/ventral neural tube patterning, GO:0042473: outer ear morphogenesis,…	04340: Hedgehog signaling pathway
204964_s_at	SSPN	sarcospan (Kras oncogene-associated gene)	3.456	1.789	0.002	0.04	1		0.212	-2.237	0	0	-1		0.733	-0.448	0.342	0.88	0		0.139	-2.848	0	0.01	-1		0.189	-2.4	0.001	0.02	-1		AL136756	8082	Hs.183428	GO:0005887: integral to plasma membrane, GO:0006936: muscle contraction, GO:0007155: cell adhesion, GO:0016010: dystrophin-associated glycoprotein complex, GO:0030054: cell junction, GO:0030133: transport vesicle, GO:0042383: sarcolemma, GO:0045202: synapse, GO:0045211: postsynaptic membrane
205803_s_at	TRPC1	transient receptor potential cation channel, subfamily C, member 1	2.027	1.02	0.002	0.04	1		0.468	-1.096	0.001	0.01	-1		0.949	-0.076	0.774	0.97	0		0.455	-1.137	0.004	0.03	-1		0.479	-1.061	0.006	0.05	0		NM_003304	7220	Hs.250687	GO:0005216: ion channel activity, GO:0005509: calcium ion binding, GO:0005515: protein binding, GO:0005737: cytoplasm, GO:0005886: plasma membrane, GO:0005887: integral to plasma membrane, GO:0006811: ion transport, GO:0006816: calcium ion transport, GO:0015279: store-operated calcium channel activity, GO:0016323: basolateral plasma membrane, GO:0030017: sarcomere, GO:0043034: costamere, GO:00432…	04020: Calcium signaling pathway
208498_s_at			2.611	1.385	0.002	0.03	1		0.336	-1.573	0.001	0.01	-1		0.878	-0.188	0.591	0.95	0		0.304	-1.716	0.001	0.02	-1		0.347	-1.527	0.003	0.04	-1		NM_004038			GO:0004556: alpha-amylase activity, GO:0005509: calcium ion binding, GO:0005515: protein binding, GO:0005576: extracellular region, GO:0005615: extracellular space, GO:0005975: carbohydrate metabolic process, GO:0005975: carbohydrate metabolic process, GO:0007586: digestion, GO:0008152: metabolic process, GO:0016798: hydrolase activity, acting on glycosyl bonds, GO:0031404: chloride ion binding
209242_at	PEG3	paternally expressed 3	3.513	1.813	0.002	0.04	1		0.286	-1.807	0.002	0.02	-1		1.004	0.006	0.99	1	0		0.179	-2.483	0.001	0.02	-1		0.178	-2.489	0.001	0.03	-1		AL042588	5178	Hs.719209	GO:0003676: nucleic acid binding, GO:0003700: transcription factor activity, GO:0005622: intracellular, GO:0005634: nucleus, GO:0005737: cytoplasm, GO:0006355: regulation of transcription, DNA-dependent, GO:0006915: apoptosis, GO:0008270: zinc ion binding, GO:0046872: metal ion binding
209375_at	XPC	xeroderma pigmentosum, complementation group C	2.057	1.041	0.002	0.04	1		0.443	-1.174	0.001	0.01	-1		0.911	-0.134	0.616	0.95	0		0.418	-1.26	0.002	0.02	-1		0.458	-1.126	0.004	0.04	-1		D21089	7508	Hs.475538	GO:0000075: cell cycle checkpoint, GO:0000718: nucleotide-excision repair, DNA damage removal, GO:0003684: damaged DNA binding, GO:0003697: single-stranded DNA binding, GO:0005515: protein binding, GO:0005634: nucleus, GO:0005654: nucleoplasm, GO:0006974: response to DNA damage stimulus, GO:0010224: response to UV-B, GO:0031573: intra-S DNA damage checkpoint	03420: Nucleotide excision repair
209894_at	LEPR	leptin receptor	4.965	2.312	0.002	0.04	1		0.168	-2.576	0.001	0.01	-1		0.833	-0.264	0.665	0.96	0		0.141	-2.824	0.002	0.02	-1		0.17	-2.56	0.004	0.05	0		U50748	3953	Hs.705413	GO:0001525: angiogenesis, GO:0001542: ovulation from ovarian follicle, GO:0004896: cytokine receptor activity, GO:0005515: protein binding, GO:0005576: extracellular region, GO:0005615: extracellular space, GO:0005886: plasma membrane, GO:0006112: energy reserve metabolic process, GO:0007166: cell surface receptor linked signal transduction, GO:0007275: multicellular organismal development, GO:00…	04060: Cytokine-cytokine receptor interaction, 04080: Neuroactive ligand-receptor interaction, 04630: Jak-STAT signaling pathway, 04920: Adipocytokine signaling pathway
212509_s_at	MXRA7	matrix-remodelling associated 7	2.494	1.318	0.002	0.04	1		0.389	-1.362	0.001	0.01	-1		0.97	-0.044	0.898	0.99	0		0.379	-1.4	0.005	0.04	-1		0.391	-1.356	0.006	0.06	0		BF968134	439921	Hs.250723, Hs.597019, Hs.707692	GO:0016020: membrane, GO:0016021: integral to membrane
212675_s_at	CEP68	centrosomal protein 68kDa	2.054	1.038	0.002	0.04	1		0.347	-1.527	0	0	-1		0.713	-0.488	0.097	0.71	0		0.382	-1.389	0.001	0.02	-1		0.535	-0.901	0.019	0.1	0		AB011154	23177	Hs.709257	GO:0005813: centrosome
217047_s_at	FAM13A	family with sequence similarity 13, member A	2.091	1.064	0.002	0.04	1		0.409	-1.291	0.001	0.01	-1		0.855	-0.227	0.434	0.91	0		0.31	-1.69	0	0.01	-1		0.363	-1.463	0.001	0.03	-1		AK027138	10144	Hs.97270
219087_at	ASPN	asporin	3.045	1.606	0.002	0.04	1		0.277	-1.854	0.001	0.01	-1		0.843	-0.247	0.551	0.94	0		0.225	-2.155	0.001	0.02	-1		0.266	-1.908	0.002	0.03	-1		NM_017680	54829	Hs.435655	GO:0005515: protein binding, GO:0005576: extracellular region, GO:0005578: proteinaceous extracellular matrix
222362_at	AGFG2	ArfGAP with FG repeats 2	2.374	1.248	0.002	0.03	1		0.464	-1.107	0.004	0.02	-1		1.102	0.14	0.657	0.96	0		0.423	-1.242	0.007	0.04	-1		0.384	-1.382	0.003	0.04	-1		H07885	3268	Hs.521083	GO:0003674: molecular_function, GO:0005575: cellular_component, GO:0008060: ARF GTPase activator activity, GO:0008150: biological_process, GO:0008270: zinc ion binding, GO:0032312: regulation of ARF GTPase activity, GO:0046872: metal ion binding
202973_x_at	FAM13A	family with sequence similarity 13, member A	2.609	1.383	0.003	0.04	1		0.34	-1.558	0.001	0.01	-1		0.886	-0.175	0.649	0.96	0		0.271	-1.883	0.001	0.02	-1		0.306	-1.709	0.003	0.04	-1		NM_014883	10144	Hs.97270
212695_at	CRY2	cryptochrome 2 (photolyase-like)	2.517	1.332	0.003	0.04	1		0.398	-1.33	0.003	0.02	-1		1.001	0.002	0.996	1	0		0.365	-1.455	0.006	0.04	-1		0.364	-1.457	0.006	0.05	0		AB014558	1408	Hs.532491	GO:0000166: nucleotide binding, GO:0003913: DNA photolyase activity, GO:0005515: protein binding, GO:0005634: nucleus, GO:0005737: cytoplasm, GO:0006281: DNA repair, GO:0006606: protein import into nucleus, GO:0007623: circadian rhythm, GO:0009881: photoreceptor activity, GO:0018298: protein-chromophore linkage, GO:0045449: regulation of transcription, GO:0050896: response to stimulus	04710: Circadian rhythm - mammal
209037_s_at	EHD1	EH-domain containing 1	0.506	-0.982	0	0.02	0		2.576	1.365	0	0	1		1.304	0.383	0.083	0.71	0		3.06	1.614	0	0	1		2.347	1.231	0	0.01	1		AW182860	10938	Hs.523774, Hs.710868	GO:0000166: nucleotide binding, GO:0003674: molecular_function, GO:0003924: GTPase activity, GO:0005509: calcium ion binding, GO:0005515: protein binding, GO:0005524: ATP binding, GO:0005525: GTP binding, GO:0005575: cellular_component, GO:0005769: early endosome, GO:0005886: plasma membrane, GO:0006897: endocytosis, GO:0008150: biological_process, GO:0016197: endosome transport, GO:0030139: endo…	04144: Endocytosis
221497_x_at	EGLN1	egl nine homolog 1 (C. elegans)	0.618	-0.695	0	0.02	0		2.051	1.036	0	0	1		1.266	0.341	0.037	0.63	0		2.273	1.184	0	0	1		1.795	0.844	0	0.02	0		BC005369	54583	Hs.444450, Hs.710300	GO:0001666: response to hypoxia, GO:0001892: embryonic placenta development, GO:0005506: iron ion binding, GO:0005515: protein binding, GO:0005829: cytosol, GO:0007507: heart development, GO:0008270: zinc ion binding, GO:0016702: oxidoreductase activity, acting on single donors with incorporation of molecular oxygen, incorporation of two atoms of oxygen, GO:0016705: oxidoreductase activity, actin…	05200: Pathways in cancer, 05211: Renal cell carcinoma
221896_s_at	HIGD1A	HIG1 hypoxia inducible domain family, member 1A	0.523	-0.934	0	0.02	0		2.111	1.078	0	0	1		1.105	0.144	0.462	0.92	0		2.744	1.456	0	0	1		2.484	1.313	0	0.01	1		BE739519	25994	Hs.593134, Hs.719119, Hs.7917	GO:0005515: protein binding, GO:0006950: response to stress, GO:0016020: membrane, GO:0016021: integral to membrane, GO:0043234: protein complex
202284_s_at	CDKN1A	cyclin-dependent kinase inhibitor 1A (p21, Cip1)	0.501	-0.997	0.001	0.03	0		2.567	1.36	0	0	1		1.286	0.363	0.124	0.74	0		2.048	1.034	0.002	0.02	1		1.592	0.671	0.029	0.12	0		NM_000389	1026	Hs.370771	GO:0000082: G1/S transition of mitotic cell cycle, GO:0000086: G2/M transition of mitotic cell cycle, GO:0000307: cyclin-dependent protein kinase holoenzyme complex, GO:0004860: protein kinase inhibitor activity, GO:0004861: cyclin-dependent protein kinase inhibitor activity, GO:0004861: cyclin-dependent protein kinase inhibitor activity, GO:0005634: nucleus, GO:0005654: nucleoplasm, GO:0005737: …	04012: ErbB signaling pathway, 04110: Cell cycle, 04115: p53 signaling pathway, 05200: Pathways in cancer, 05214: Glioma, 05215: Prostate cancer, 05218: Melanoma, 05219: Bladder cancer, 05220: Chronic myeloid leukemia
204224_s_at	GCH1	GTP cyclohydrolase 1	0.535	-0.902	0.001	0.03	0		2.176	1.122	0	0	1		1.164	0.219	0.301	0.87	0		2.321	1.215	0	0.01	1		1.993	0.995	0.002	0.03	0		NM_000161	2643	Hs.86724	GO:0000166: nucleotide binding, GO:0003934: GTP cyclohydrolase I activity, GO:0005515: protein binding, GO:0005525: GTP binding, GO:0005634: nucleus, GO:0005737: cytoplasm, GO:0005829: cytosol, GO:0006184: GTP catabolic process, GO:0006729: tetrahydrobiopterin biosynthetic process, GO:0006729: tetrahydrobiopterin biosynthetic process, GO:0006809: nitric oxide biosynthetic process, GO:0008217: reg…	00790: Folate biosynthesis, 01100: Metabolic pathways
204632_at	RPS6KA4	ribosomal protein S6 kinase, 90kDa, polypeptide 4	0.585	-0.773	0.001	0.03	0		2.061	1.044	0	0	1		1.206	0.27	0.167	0.78	0		2.615	1.387	0	0	1		2.168	1.116	0	0.01	1		NM_003942	8986	Hs.105584	GO:0000166: nucleotide binding, GO:0000287: magnesium ion binding, GO:0004711: ribosomal protein S6 kinase activity, GO:0005515: protein binding, GO:0005524: ATP binding, GO:0005524: ATP binding, GO:0005634: nucleus, GO:0005634: nucleus, GO:0006355: regulation of transcription, DNA-dependent, GO:0006468: protein amino acid phosphorylation, GO:0006468: protein amino acid phosphorylation, GO:000724…	04010: MAPK signaling pathway, 04722: Neurotrophin signaling pathway
206499_s_at			0.524	-0.931	0.001	0.03	0		3.198	1.677	0	0	1		1.677	0.746	0.006	0.54	0		2.329	1.22	0.001	0.01	1		1.389	0.474	0.111	0.26	0		NM_001269			GO:0000082: G1/S transition of mitotic cell cycle, GO:0000790: nuclear chromatin, GO:0000794: condensed nuclear chromosome, GO:0003682: chromatin binding, GO:0005085: guanyl-nucleotide exchange factor activity, GO:0005087: Ran guanyl-nucleotide exchange factor activity, GO:0005634: nucleus, GO:0005737: cytoplasm, GO:0007049: cell cycle, GO:0007052: mitotic spindle organization, GO:0007088: regula…
208708_x_at	EIF5	eukaryotic translation initiation factor 5	0.5	-0.999	0.001	0.03	0		2.268	1.181	0	0.01	1		1.134	0.182	0.472	0.92	0		2.04	1.028	0.005	0.04	1		1.798	0.847	0.016	0.09	0		AL080102	1983	Hs.433702	GO:0000166: nucleotide binding, GO:0003743: translation initiation factor activity, GO:0003924: GTPase activity, GO:0005525: GTP binding, GO:0005737: cytoplasm, GO:0005829: cytosol, GO:0006446: regulation of translational initiation
209015_s_at	DNAJB6	DnaJ (Hsp40) homolog, subfamily B, member 6	0.559	-0.838	0.001	0.03	0		2.013	1.009	0	0	1		1.126	0.171	0.401	0.9	0		2.032	1.023	0.001	0.02	1		1.805	0.852	0.004	0.04	0		BC002446	10049	Hs.593923, Hs.719116	GO:0001671: ATPase activator activity, GO:0003677: DNA binding, GO:0005634: nucleus, GO:0005737: cytoplasm, GO:0006457: protein folding, GO:0006986: response to unfolded protein, GO:0016564: transcription repressor activity, GO:0031072: heat shock protein binding, GO:0043154: negative regulation of caspase activity, GO:0045109: intermediate filament organization, GO:0045892: negative regulation o…
209124_at	MYD88	myeloid differentiation primary response gene (88)	0.535	-0.902	0.001	0.03	0		2.041	1.029	0	0	1		1.092	0.127	0.547	0.94	0		2.224	1.153	0.001	0.01	1		2.036	1.026	0.002	0.03	1		U70451	4615	Hs.82116	GO:0002238: response to molecule of fungal origin, GO:0002755: MyD88-dependent toll-like receptor signaling pathway, GO:0004888: transmembrane receptor activity, GO:0005121: Toll binding, GO:0005123: death receptor binding, GO:0005515: protein binding, GO:0005737: cytoplasm, GO:0006954: inflammatory response, GO:0008063: Toll signaling pathway, GO:0009615: response to virus, GO:0016064: immunoglo…	04210: Apoptosis, 04620: Toll-like receptor signaling pathway
209186_at	ATP2A2	ATPase, Ca++ transporting, cardiac muscle, slow twitch 2	0.503	-0.991	0.001	0.03	0		2.495	1.319	0	0	1		1.255	0.328	0.19	0.8	0		2.828	1.5	0	0.01	1		2.253	1.172	0.002	0.03	1		M23114	488	Hs.506759	GO:0000166: nucleotide binding, GO:0000287: magnesium ion binding, GO:0002026: regulation of the force of heart contraction, GO:0005388: calcium-transporting ATPase activity, GO:0005509: calcium ion binding, GO:0005524: ATP binding, GO:0005624: membrane fraction, GO:0005792: microsome, GO:0005887: integral to plasma membrane, GO:0006754: ATP biosynthetic process, GO:0006812: cation transport, GO:…	04020: Calcium signaling pathway, 04260: Cardiac muscle contraction, 05010: Alzheimer's disease, 05410: Hypertrophic cardiomyopathy (HCM), 05412: Arrhythmogenic right ventricular cardiomyopathy (ARVC)
213599_at	OIP5	Opa interacting protein 5	0.533	-0.909	0.001	0.03	0		2.465	1.302	0	0	1		1.313	0.393	0.09	0.71	0		2.145	1.101	0.001	0.02	1		1.634	0.708	0.019	0.1	0		BE045993	11339	Hs.661645	GO:0000775: chromosome, centromeric region, GO:0000785: chromatin, GO:0005515: protein binding, GO:0005575: cellular_component, GO:0005634: nucleus, GO:0007049: cell cycle, GO:0007067: mitosis, GO:0007154: cell communication, GO:0010369: chromocenter, GO:0015030: Cajal body, GO:0051301: cell division
201473_at	JUNB	jun B proto-oncogene	0.515	-0.957	0.002	0.04	0		2.258	1.175	0	0.01	1		1.163	0.218	0.4	0.9	0		2.597	1.377	0.001	0.01	1		2.232	1.159	0.003	0.04	1		NM_002229	3726	Hs.25292	GO:0000785: chromatin, GO:0001570: vasculogenesis, GO:0001829: trophectodermal cell differentiation, GO:0001892: embryonic placenta development, GO:0003700: transcription factor activity, GO:0003702: RNA polymerase II transcription factor activity, GO:0003713: transcription coactivator activity, GO:0003714: transcription corepressor activity, GO:0005634: nucleus, GO:0005730: nucleolus, GO:0006357…
204908_s_at	BCL3	B-cell CLL/lymphoma 3	0.531	-0.914	0.002	0.04	0		3.476	1.798	0	0	1		1.846	0.884	0.003	0.46	0		3.441	1.783	0	0	1		1.864	0.899	0.009	0.07	0		NM_005178	602	Hs.31210	GO:0000060: protein import into nucleus, translocation, GO:0002268: follicular dendritic cell differentiation, GO:0002315: marginal zone B cell differentiation, GO:0002455: humoral immune response mediated by circulating immunoglobulin, GO:0002467: germinal center formation, GO:0003700: transcription factor activity, GO:0005634: nucleus, GO:0005737: cytoplasm, GO:0006974: response to DNA damage s…
206571_s_at	MAP4K4	mitogen-activated protein kinase kinase kinase kinase 4	0.547	-0.871	0.002	0.03	0		2.175	1.121	0	0	1		1.189	0.249	0.271	0.85	0		2.622	1.391	0	0.01	1		2.206	1.141	0.001	0.02	1		NM_004834	9448	Hs.719073	GO:0000166: nucleotide binding, GO:0004674: protein serine/threonine kinase activity, GO:0005083: small GTPase regulator activity, GO:0005524: ATP binding, GO:0005575: cellular_component, GO:0006468: protein amino acid phosphorylation, GO:0006950: response to stress, GO:0007243: protein kinase cascade, GO:0016740: transferase activity	04010: MAPK signaling pathway
208044_s_at	PPARD	peroxisome proliferator-activated receptor delta	0.547	-0.871	0.002	0.04	0		2.029	1.02	0.001	0.01	1		1.109	0.15	0.525	0.94	0		2.483	1.312	0.001	0.01	1		2.238	1.162	0.001	0.03	1		NM_006238	5467	Hs.696032	GO:0000122: negative regulation of transcription from RNA polymerase II promoter, GO:0001890: placenta development, GO:0003700: transcription factor activity, GO:0003707: steroid hormone receptor activity, GO:0005504: fatty acid binding, GO:0005515: protein binding, GO:0005634: nucleus, GO:0006006: glucose metabolic process, GO:0006091: generation of precursor metabolites and energy, GO:0006629: …	03320: PPAR signaling pathway, 04310: Wnt signaling pathway, 05200: Pathways in cancer, 05221: Acute myeloid leukemia
212219_at	PSME4	proteasome (prosome, macropain) activator subunit 4	0.603	-0.731	0.002	0.03	0		2.329	1.219	0	0	1		1.403	0.489	0.019	0.56	0		2.389	1.257	0	0	1		1.703	0.768	0.005	0.05	0		D38521	23198	Hs.413801	GO:0005488: binding, GO:0005634: nucleus, GO:0005829: cytosol, GO:0007275: multicellular organismal development, GO:0007283: spermatogenesis, GO:0016607: nuclear speck, GO:0030154: cell differentiation, GO:0043234: protein complex	03050: Proteasome
213344_s_at	H2AFX	H2A histone family, member X	0.572	-0.806	0.002	0.04	0		2.27	1.183	0	0	1		1.299	0.377	0.1	0.72	0		2.011	1.008	0.002	0.02	1		1.548	0.631	0.033	0.13	0		H51429	3014	Hs.477879	GO:0000077: DNA damage checkpoint, GO:0000724: double-strand break repair via homologous recombination, GO:0000786: nucleosome, GO:0000790: nuclear chromatin, GO:0001673: male germ cell nucleus, GO:0001741: XY body, GO:0003684: damaged DNA binding, GO:0005634: nucleus, GO:0005654: nucleoplasm, GO:0005657: replication fork, GO:0005694: chromosome, GO:0006310: DNA recombination, GO:0006334: nucleos…	05322: Systemic lupus erythematosus
221840_at	PTPRE	protein tyrosine phosphatase, receptor type, E	0.515	-0.958	0.002	0.04	0		2.368	1.244	0	0	1		1.219	0.285	0.273	0.85	0		2.578	1.366	0.001	0.01	1		2.115	1.081	0.004	0.04	1		AA775177	5791	Hs.127022	GO:0005001: transmembrane receptor protein tyrosine phosphatase activity, GO:0005515: protein binding, GO:0005737: cytoplasm, GO:0005886: plasma membrane, GO:0006468: protein amino acid phosphorylation, GO:0006470: protein amino acid dephosphorylation, GO:0016021: integral to membrane, GO:0016787: hydrolase activity
202069_s_at	IDH3A	isocitrate dehydrogenase 3 (NAD+) alpha	0.387	-1.368	0.003	0.05	0		3.283	1.715	0.001	0.01	1		1.271	0.347	0.372	0.89	0		3.987	1.995	0.001	0.02	1		3.136	1.649	0.004	0.04	1		NM_005530	3419	Hs.591110	GO:0000287: magnesium ion binding, GO:0004449: isocitrate dehydrogenase (NAD+) activity, GO:0005739: mitochondrion, GO:0005759: mitochondrial matrix, GO:0005975: carbohydrate metabolic process, GO:0006099: tricarboxylic acid cycle, GO:0016491: oxidoreductase activity, GO:0016616: oxidoreductase activity, acting on the CH-OH group of donors, NAD or NADP as acceptor, GO:0030145: manganese ion bindi…	00020: Citrate cycle (TCA cycle), 01062: Biosynthesis of terpenoids and steroids, 01063: Biosynthesis of alkaloids derived from shikimate pathway, 01064: Biosynthesis of alkaloids derived from ornithine, lysine and nicotinic acid, 01065: Biosynthesis of alkaloids derived from histidine and purine, 01066: Biosynthesis of alkaloids derived from terpenoid and polyketide, 01070: Biosynthesis of plant…
202352_s_at	PSMD12	proteasome (prosome, macropain) 26S subunit, non-ATPase, 12	0.545	-0.875	0.003	0.04	0		2.444	1.289	0	0	1		1.333	0.415	0.1	0.72	0		2.508	1.327	0.001	0.01	1		1.882	0.912	0.008	0.06	0		AI446530	5718	Hs.646575	GO:0005515: protein binding, GO:0005829: cytosol, GO:0005838: proteasome regulatory particle, GO:0031145: anaphase-promoting complex-dependent proteasomal ubiquitin-dependent protein catabolic process, GO:0051436: negative regulation of ubiquitin-protein ligase activity during mitotic cell cycle, GO:0051437: positive regulation of ubiquitin-protein ligase activity during mitotic cell cycle	03050: Proteasome
206166_s_at	CLCA2	chloride channel accessory 2	0.383	-1.386	0.003	0.05	0		2.973	1.572	0.001	0.01	1		1.137	0.186	0.632	0.95	0		5.999	2.585	0	0.01	1		5.274	2.399	0	0.01	1		AF043977	9635	Hs.241551	GO:0005254: chloride channel activity, GO:0005509: calcium ion binding, GO:0005515: protein binding, GO:0005576: extracellular region, GO:0005886: plasma membrane, GO:0005887: integral to plasma membrane, GO:0006811: ion transport, GO:0006821: chloride transport, GO:0007155: cell adhesion, GO:0015276: ligand-gated ion channel activity, GO:0030054: cell junction, GO:0031404: chloride ion binding	04740: Olfactory transduction
209825_s_at	UCK2	uridine-cytidine kinase 2	0.39	-1.359	0.003	0.05	0		4.752	2.249	0	0	1		1.852	0.889	0.035	0.63	0		5.723	2.517	0	0.01	1		3.09	1.627	0.004	0.04	1		BC002906	7371	Hs.458360	GO:0000166: nucleotide binding, GO:0003674: molecular_function, GO:0004849: uridine kinase activity, GO:0005524: ATP binding, GO:0005575: cellular_component, GO:0005829: cytosol, GO:0008152: metabolic process, GO:0016301: kinase activity, GO:0016740: transferase activity, GO:0016773: phosphotransferase activity, alcohol group as acceptor	00240: Pyrimidine metabolism, 00983: Drug metabolism - other enzymes, 01100: Metabolic pathways
210827_s_at	ELF3	E74-like factor 3 (ets domain transcription factor, epithelial-specific )	0.298	-1.746	0.003	0.05	0		5.445	2.445	0	0	1		1.624	0.699	0.172	0.79	0		7.148	2.838	0	0.01	1		4.403	2.138	0.004	0.04	1		U73844	1999	Hs.67928	GO:0003700: transcription factor activity, GO:0003713: transcription coactivator activity, GO:0005515: protein binding, GO:0005634: nucleus, GO:0005737: cytoplasm, GO:0006355: regulation of transcription, DNA-dependent, GO:0006366: transcription from RNA polymerase II promoter, GO:0006954: inflammatory response, GO:0008544: epidermis development, GO:0009653: anatomical structure morphogenesis, GO…
212460_at	C14orf147	chromosome 14 open reading frame 147	0.436	-1.198	0.003	0.05	0		3.472	1.796	0	0	1		1.513	0.597	0.096	0.71	0		4.733	2.243	0	0.01	1		3.128	1.645	0.002	0.03	1		BE738425	171546	Hs.269909	GO:0004758: serine C-palmitoyltransferase activity, GO:0005515: protein binding, GO:0005783: endoplasmic reticulum, GO:0016020: membrane, GO:0016021: integral to membrane, GO:0017059: serine C-palmitoyltransferase complex, GO:0030148: sphingolipid biosynthetic process
214155_s_at	LARP4	La ribonucleoprotein domain family, member 4	0.521	-0.941	0.003	0.04	0		3.056	1.611	0	0	1		1.591	0.67	0.021	0.57	0		2.382	1.252	0.002	0.02	1		1.497	0.582	0.087	0.23	0		AI743740	113251	Hs.26613	GO:0003723: RNA binding
214427_at	NOP2	NOP2 nucleolar protein homolog (yeast)	0.623	-0.683	0.003	0.04	0		2.485	1.313	0	0	1		1.548	0.63	0.005	0.53	0		2.326	1.218	0	0.01	1		1.502	0.587	0.024	0.11	0		NM_006170	4839	Hs.534334	GO:0003723: RNA binding, GO:0005515: protein binding, GO:0005634: nucleus, GO:0005730: nucleolus, GO:0006364: rRNA processing, GO:0008284: positive regulation of cell proliferation, GO:0008757: S-adenosylmethionine-dependent methyltransferase activity, GO:0016740: transferase activity
216237_s_at	MCM5	minichromosome maintenance complex component 5	0.541	-0.885	0.003	0.04	0		2.306	1.205	0	0	1		1.248	0.32	0.202	0.8	0		2.004	1.003	0.005	0.04	1		1.606	0.683	0.037	0.14	0		AA807529	4174	Hs.517582	GO:0000166: nucleotide binding, GO:0003677: DNA binding, GO:0005515: protein binding, GO:0005524: ATP binding, GO:0005634: nucleus, GO:0005654: nucleoplasm, GO:0006260: DNA replication, GO:0006260: DNA replication, GO:0006270: DNA replication initiation, GO:0045449: regulation of transcription	03030: DNA replication, 04110: Cell cycle
217909_s_at	MLX	MAX-like protein X	0.547	-0.87	0.003	0.04	0		2.381	1.252	0	0	1		1.302	0.381	0.13	0.75	0		2.36	1.239	0.001	0.02	1		1.812	0.858	0.012	0.07	0		AF213668	6945	Hs.383019, Hs.714749	GO:0003700: transcription factor activity, GO:0005634: nucleus, GO:0005737: cytoplasm, GO:0006913: nucleocytoplasmic transport, GO:0008134: transcription factor binding, GO:0042803: protein homodimerization activity, GO:0045892: negative regulation of transcription, DNA-dependent
218308_at	TACC3	transforming, acidic coiled-coil containing protein 3	0.446	-1.166	0.003	0.05	0		2.254	1.173	0.003	0.02	1		1.004	0.006	0.985	1	0		2.422	1.276	0.007	0.04	1		2.411	1.27	0.007	0.06	0		NM_006342	10460	Hs.104019	GO:0000226: microtubule cytoskeleton organization, GO:0005737: cytoplasm, GO:0006950: response to stress, GO:0008283: cell proliferation, GO:0019904: protein domain specific binding, GO:0021987: cerebral cortex development, GO:0022008: neurogenesis, GO:0022027: interkinetic nuclear migration, GO:0030097: hemopoiesis, GO:0030953: spindle astral microtubule organization, GO:0032886: regulation of m…
219006_at	NDUFAF4	NADH dehydrogenase (ubiquinone) 1 alpha subcomplex, assembly factor 4	0.632	-0.663	0.003	0.05	0		2.741	1.455	0	0	1		1.731	0.791	0.001	0.46	0		2.082	1.058	0	0.01	1		1.203	0.266	0.261	0.45	0		NM_014165	29078	Hs.512144, Hs.591333	GO:0005516: calmodulin binding, GO:0005739: mitochondrion, GO:0032981: mitochondrial respiratory chain complex I assembly
221487_s_at	ENSA	endosulfine alpha	0.515	-0.957	0.003	0.05	0		2.069	1.049	0.002	0.01	1		1.066	0.092	0.733	0.97	0		2.383	1.252	0.002	0.02	1		2.235	1.16	0.004	0.04	1		AF067170	2029	Hs.632456	GO:0005102: receptor binding, GO:0005737: cytoplasm, GO:0006810: transport, GO:0007584: response to nutrient, GO:0008200: ion channel inhibitor activity
202068_s_at	LDLR	low density lipoprotein receptor	0.393	-1.346	0.004	0.05	0		3.526	1.818	0	0.01	1		1.387	0.472	0.239	0.83	0		5.182	2.373	0	0.01	1		3.737	1.902	0.002	0.03	1		NM_000527	3949	Hs.213289, Hs.713967	GO:0004888: transmembrane receptor activity, GO:0005041: low-density lipoprotein receptor activity, GO:0005509: calcium ion binding, GO:0005768: endosome, GO:0005886: plasma membrane, GO:0005886: plasma membrane, GO:0005887: integral to plasma membrane, GO:0005905: coated pit, GO:0006493: protein amino acid O-linked glycosylation, GO:0006629: lipid metabolic process, GO:0006869: lipid transport, …	04144: Endocytosis
202543_s_at	GMFB	glia maturation factor, beta	0.461	-1.117	0.004	0.05	0		3.035	1.602	0	0	1		1.4	0.485	0.148	0.76	0		3.025	1.597	0.001	0.02	1		2.161	1.112	0.014	0.08	0		BC005359	2764	Hs.151413	GO:0003779: actin binding, GO:0004860: protein kinase inhibitor activity, GO:0004871: signal transducer activity, GO:0005622: intracellular, GO:0006468: protein amino acid phosphorylation, GO:0007165: signal transduction, GO:0007399: nervous system development, GO:0008047: enzyme activator activity, GO:0008083: growth factor activity
202819_s_at	TCEB3	transcription elongation factor B (SIII), polypeptide 3 (110kDa, elongin A)	0.518	-0.948	0.004	0.05	0		2.737	1.453	0	0	1		1.419	0.505	0.088	0.71	0		2.81	1.49	0.001	0.01	1		1.98	0.986	0.012	0.08	0		NM_003198	6924	Hs.15535	GO:0003677: DNA binding, GO:0005515: protein binding, GO:0005634: nucleus, GO:0005654: nucleoplasm, GO:0005737: cytoplasm, GO:0006357: regulation of transcription from RNA polymerase II promoter, GO:0016021: integral to membrane, GO:0030528: transcription regulator activity, GO:0045449: regulation of transcription
203201_at	PMM2	phosphomannomutase 2	0.576	-0.796	0.004	0.05	0		2.276	1.187	0	0	1		1.311	0.391	0.104	0.72	0		2.184	1.127	0.001	0.02	1		1.666	0.736	0.02	0.1	0		NM_000303	5373	Hs.659263, Hs.708805, Hs.713724	GO:0004615: phosphomannomutase activity, GO:0005737: cytoplasm, GO:0006486: protein amino acid glycosylation, GO:0008152: metabolic process, GO:0009298: GDP-mannose biosynthetic process, GO:0016853: isomerase activity	00051: Fructose and mannose metabolism, 00520: Amino sugar and nucleotide sugar metabolism, 01100: Metabolic pathways
208651_x_at	CD24	CD24 molecule	0.408	-1.293	0.004	0.05	0		2.833	1.502	0.002	0.01	1		1.156	0.21	0.585	0.95	0		4.078	2.028	0.001	0.02	1		3.527	1.818	0.002	0.03	1		BG327863	100133941	Hs.644105, Hs.694721	GO:0001666: response to hypoxia, GO:0001775: cell activation, GO:0001959: regulation of cytokine-mediated signaling pathway, GO:0002237: response to molecule of bacterial origin, GO:0002329: pre-B cell differentiation, GO:0002523: leukocyte migration during inflammatory response, GO:0002768: immune response-regulating cell surface receptor signaling pathway, GO:0002842: positive regulation of T c…
209025_s_at	SYNCRIP	synaptotagmin binding, cytoplasmic RNA interacting protein	0.437	-1.193	0.004	0.05	0		2.902	1.537	0.001	0.01	1		1.27	0.344	0.325	0.87	0		2.882	1.527	0.003	0.03	1		2.27	1.183	0.014	0.08	0		AF037448	10492	Hs.571177	GO:0000166: nucleotide binding, GO:0003723: RNA binding, GO:0005515: protein binding, GO:0005634: nucleus, GO:0005654: nucleoplasm, GO:0005681: spliceosomal complex, GO:0005737: cytoplasm, GO:0005783: endoplasmic reticulum, GO:0005792: microsome, GO:0006397: mRNA processing, GO:0008143: poly(A) RNA binding, GO:0008380: RNA splicing, GO:0044419: interspecies interaction between organisms
209142_s_at	UBE2G1	ubiquitin-conjugating enzyme E2G 1 (UBC7 homolog, yeast)	0.468	-1.095	0.004	0.05	0		2.228	1.156	0.003	0.02	1		1.043	0.061	0.848	0.98	0		3.103	1.633	0.001	0.02	1		2.975	1.573	0.001	0.03	1		BC002775	7326	Hs.714345	GO:0000166: nucleotide binding, GO:0004842: ubiquitin-protein ligase activity, GO:0005524: ATP binding, GO:0006511: ubiquitin-dependent protein catabolic process, GO:0016874: ligase activity, GO:0043687: post-translational protein modification, GO:0051246: regulation of protein metabolic process	04120: Ubiquitin mediated proteolysis, 05012: Parkinson's disease
209191_at	TUBB6	tubulin, beta 6	0.53	-0.916	0.004	0.05	0		2.877	1.525	0	0	1		1.524	0.608	0.036	0.63	0		3.224	1.689	0	0.01	1		2.115	1.08	0.005	0.05	0		BC002654	84617	Hs.193491, Hs.706875	GO:0000166: nucleotide binding, GO:0003924: GTPase activity, GO:0005198: structural molecule activity, GO:0005525: GTP binding, GO:0005874: microtubule, GO:0007018: microtubule-based movement, GO:0043234: protein complex, GO:0051258: protein polymerization	04540: Gap junction, 05130: Pathogenic Escherichia coli infection - EHEC
209373_at	MALL	mal, T-cell differentiation protein-like	0.487	-1.037	0.004	0.05	0		2.13	1.091	0.003	0.02	1		1.038	0.054	0.856	0.98	0		2.643	1.402	0.002	0.02	1		2.546	1.348	0.003	0.04	1		BC003179	7851	Hs.185055	GO:0000139: Golgi membrane, GO:0005515: protein binding, GO:0005886: plasma membrane, GO:0016021: integral to membrane, GO:0016023: cytoplasmic membrane-bounded vesicle, GO:0030136: clathrin-coated vesicle, GO:0042632: cholesterol homeostasis, GO:0045121: membrane raft
210009_s_at	GOSR2	golgi SNAP receptor complex member 2	0.408	-1.292	0.004	0.05	0		3.117	1.64	0.001	0.01	1		1.273	0.348	0.355	0.88	0		3.19	1.673	0.003	0.03	1		2.506	1.326	0.011	0.07	0		AF229796	9570	Hs.463278	GO:0000139: Golgi membrane, GO:0005215: transporter activity, GO:0005789: endoplasmic reticulum membrane, GO:0005794: Golgi apparatus, GO:0006886: intracellular protein transport, GO:0006888: ER to Golgi vesicle-mediated transport, GO:0006944: membrane fusion, GO:0016020: membrane, GO:0016021: integral to membrane, GO:0016192: vesicle-mediated transport	04130: SNARE interactions in vesicular transport
212657_s_at	IL1RN	interleukin 1 receptor antagonist	0.453	-1.142	0.004	0.05	0		2.222	1.152	0.004	0.02	1		1.007	0.009	0.978	1	0		2.709	1.438	0.004	0.03	1		2.692	1.429	0.004	0.04	1		AW083357	3557	Hs.81134	GO:0005125: cytokine activity, GO:0005152: interleukin-1 receptor antagonist activity, GO:0005515: protein binding, GO:0005576: extracellular region, GO:0005615: extracellular space, GO:0005622: intracellular, GO:0005737: cytoplasm, GO:0006954: inflammatory response, GO:0006955: immune response, GO:0051384: response to glucocorticoid stimulus
214960_at	API5	apoptosis inhibitor 5	0.57	-0.81	0.004	0.05	0		2.424	1.277	0	0	1		1.382	0.467	0.065	0.68	0		2.247	1.168	0.001	0.02	1		1.626	0.701	0.029	0.12	0		AF229253	8539	Hs.435771	GO:0005488: binding, GO:0005634: nucleus, GO:0005681: spliceosomal complex, GO:0005737: cytoplasm, GO:0006915: apoptosis, GO:0006916: anti-apoptosis, GO:0006916: anti-apoptosis, GO:0006916: anti-apoptosis, GO:0017134: fibroblast growth factor binding
217755_at	HN1	hematological and neurological expressed 1	0.412	-1.28	0.004	0.05	0		2.679	1.422	0.002	0.01	1		1.103	0.141	0.702	0.97	0		3.527	1.818	0.001	0.02	1		3.198	1.677	0.003	0.04	1		AF060925	51155	Hs.532803, Hs.713826	GO:0005634: nucleus
217834_s_at	SYNCRIP	synaptotagmin binding, cytoplasmic RNA interacting protein	0.547	-0.871	0.004	0.05	0		2.53	1.339	0	0	1		1.383	0.468	0.081	0.7	0		2.857	1.514	0	0.01	1		2.065	1.046	0.005	0.05	0		AL520908	10492	Hs.571177	GO:0000166: nucleotide binding, GO:0003723: RNA binding, GO:0005515: protein binding, GO:0005634: nucleus, GO:0005654: nucleoplasm, GO:0005681: spliceosomal complex, GO:0005737: cytoplasm, GO:0005783: endoplasmic reticulum, GO:0005792: microsome, GO:0006397: mRNA processing, GO:0008143: poly(A) RNA binding, GO:0008380: RNA splicing, GO:0044419: interspecies interaction between organisms
218035_s_at	RBM47	RNA binding motif protein 47	0.51	-0.972	0.004	0.05	0		2.381	1.252	0.001	0.01	1		1.214	0.279	0.322	0.87	0		2.587	1.372	0.001	0.02	1		2.132	1.092	0.007	0.06	0		NM_019027	54502	Hs.518727	GO:0003723: RNA binding, GO:0005634: nucleus
218105_s_at	MRPL4	mitochondrial ribosomal protein L4	0.598	-0.743	0.004	0.05	0		2.069	1.049	0	0	1		1.237	0.307	0.167	0.78	0		2.716	1.441	0	0.01	1		2.196	1.135	0.001	0.02	1		NM_015956	51073	Hs.279652	GO:0003735: structural constituent of ribosome, GO:0005622: intracellular, GO:0005739: mitochondrion, GO:0005840: ribosome, GO:0006412: translation
219099_at	C12orf5	chromosome 12 open reading frame 5	0.36	-1.475	0.004	0.05	0		4.369	2.127	0	0	1		1.572	0.652	0.139	0.76	0		5.921	2.566	0	0.01	1		3.768	1.914	0.003	0.04	1		NM_020375	57103	Hs.504545	GO:0004331: fructose-2,6-bisphosphate 2-phosphatase activity, GO:0005622: intracellular, GO:0008152: metabolic process, GO:0016787: hydrolase activity
219795_at	SLC6A14	solute carrier family 6 (amino acid transporter), member 14	0.173	-2.527	0.004	0.05	0		10.145	3.343	0	0.01	1		1.76	0.816	0.27	0.85	0		43.809	5.453	0	0	1		24.89	4.637	0	0.01	1		NM_007231	11254	Hs.522109	GO:0005328: neurotransmitter:sodium symporter activity, GO:0005887: integral to plasma membrane, GO:0006520: cellular amino acid metabolic process, GO:0006836: neurotransmitter transport, GO:0006865: amino acid transport, GO:0015171: amino acid transmembrane transporter activity, GO:0015293: symporter activity, GO:0016020: membrane, GO:0031526: brush border membrane
200998_s_at	CKAP4	cytoskeleton-associated protein 4	0.58	-0.787	0.005	0.06	0		2.216	1.148	0	0	1		1.285	0.361	0.147	0.76	0		2.462	1.3	0.001	0.01	1		1.916	0.938	0.007	0.06	0		AW029619	10970	Hs.714862, Hs.74368	GO:0005624: membrane fraction, GO:0005783: endoplasmic reticulum, GO:0016020: membrane, GO:0016021: integral to membrane
201201_at	CSTB	cystatin B (stefin B)	0.5	-1	0.005	0.06	0		2.659	1.411	0	0.01	1		1.33	0.411	0.191	0.8	0		3.279	1.713	0.001	0.01	1		2.466	1.302	0.004	0.04	1		NM_000100	1476	Hs.695	GO:0002020: protease binding, GO:0004869: cysteine-type endopeptidase inhibitor activity, GO:0005515: protein binding, GO:0005622: intracellular, GO:0005634: nucleus, GO:0005730: nucleolus, GO:0005737: cytoplasm, GO:0008344: adult locomotory behavior, GO:0010466: negative regulation of peptidase activity
202129_s_at	RIOK3	RIO kinase 3 (yeast)	0.384	-1.379	0.005	0.05	0		2.596	1.376	0.005	0.03	1		0.998	-0.003	0.995	1	0		4.942	2.305	0.001	0.01	1		4.95	2.308	0.001	0.02	1		AW006290	8780	Hs.445511, Hs.719109	GO:0000166: nucleotide binding, GO:0004674: protein serine/threonine kinase activity, GO:0005515: protein binding, GO:0005524: ATP binding, GO:0006468: protein amino acid phosphorylation, GO:0007059: chromosome segregation, GO:0016301: kinase activity, GO:0016740: transferase activity
202805_s_at	ABCC1	ATP-binding cassette, sub-family C (CFTR/MRP), member 1	0.378	-1.404	0.005	0.05	0		2.829	1.5	0.003	0.02	1		1.069	0.096	0.819	0.98	0		4.509	2.173	0.001	0.02	1		4.219	2.077	0.001	0.03	1		NM_004996	4363	Hs.709181	GO:0000166: nucleotide binding, GO:0005215: transporter activity, GO:0005524: ATP binding, GO:0005624: membrane fraction, GO:0005886: plasma membrane, GO:0005887: integral to plasma membrane, GO:0006810: transport, GO:0016787: hydrolase activity, GO:0016887: ATPase activity, GO:0042493: response to drug, GO:0042626: ATPase activity, coupled to transmembrane movement of substances	02010: ABC transporters
205157_s_at	KRT17	keratin 17	0.185	-2.431	0.005	0.05	0		6.612	2.725	0.002	0.02	1		1.226	0.294	0.686	0.96	0		9.468	3.243	0.003	0.03	1		7.722	2.949	0.005	0.05	0		NM_000422	3872	Hs.2785	GO:0005200: structural constituent of cytoskeleton, GO:0005515: protein binding, GO:0005634: nucleus, GO:0005730: nucleolus, GO:0005737: cytoplasm, GO:0005856: cytoskeleton, GO:0005882: intermediate filament, GO:0008544: epidermis development
207121_s_at	MAPK6	mitogen-activated protein kinase 6	0.619	-0.693	0.005	0.05	0		2.051	1.036	0	0	1		1.269	0.343	0.114	0.74	0		2.105	1.074	0.001	0.02	1		1.659	0.731	0.012	0.08	0		NM_002748	5597	Hs.411847	GO:0000166: nucleotide binding, GO:0004674: protein serine/threonine kinase activity, GO:0004707: MAP kinase activity, GO:0005515: protein binding, GO:0005524: ATP binding, GO:0005737: cytoplasm, GO:0006468: protein amino acid phosphorylation, GO:0007049: cell cycle, GO:0007165: signal transduction, GO:0016740: transferase activity
208539_x_at			0.289	-1.791	0.005	0.05	0		3.354	1.746	0.006	0.03	1		0.969	-0.045	0.932	0.99	0		11.07	3.469	0	0.01	1		11.423	3.514	0	0.01	1		NM_006945			GO:0001533: cornified envelope, GO:0005737: cytoplasm, GO:0005737: cytoplasm, GO:0008544: epidermis development, GO:0030216: keratinocyte differentiation, GO:0031424: keratinization
208991_at	STAT3	signal transducer and activator of transcription 3 (acute-phase response factor)	0.587	-0.769	0.005	0.05	0		2.182	1.126	0	0	1		1.281	0.357	0.134	0.75	0		2.852	1.512	0	0.01	1		2.226	1.155	0.001	0.03	1		BC000627	6774	Hs.463059	GO:0000122: negative regulation of transcription from RNA polymerase II promoter, GO:0001659: temperature homeostasis, GO:0001754: eye photoreceptor cell differentiation, GO:0003700: transcription factor activity, GO:0004871: signal transducer activity, GO:0005062: hematopoietin/interferon-class (D200-domain) cytokine receptor signal transducer activity, GO:0005509: calcium ion binding, GO:000563…	04062: Chemokine signaling pathway, 04630: Jak-STAT signaling pathway, 04920: Adipocytokine signaling pathway, 05200: Pathways in cancer, 05212: Pancreatic cancer, 05221: Acute myeloid leukemia
209126_x_at	KRT6B	keratin 6B	0.183	-2.453	0.005	0.06	0		5.18	2.373	0.007	0.03	1		0.946	-0.08	0.915	0.99	0		16.73	4.064	0.001	0.01	1		17.682	4.144	0.001	0.02	1		L42612	3854	Hs.709235	GO:0005200: structural constituent of cytoskeleton, GO:0007398: ectoderm development, GO:0045095: keratin filament
211368_s_at	CASP1	caspase 1, apoptosis-related cysteine peptidase (interleukin 1, beta, convertase)	0.511	-0.969	0.005	0.05	0		2.006	1.004	0.004	0.02	1		1.025	0.035	0.903	0.99	0		2.658	1.41	0.002	0.02	1		2.593	1.375	0.002	0.03	1		U13700	834	Hs.2490	GO:0004197: cysteine-type endopeptidase activity, GO:0005515: protein binding, GO:0005622: intracellular, GO:0005737: cytoplasm, GO:0006508: proteolysis, GO:0007165: signal transduction, GO:0008233: peptidase activity, GO:0008656: caspase activator activity, GO:0042981: regulation of apoptosis, GO:0043123: positive regulation of I-kappaB kinase/NF-kappaB cascade	05014: Amyotrophic lateral sclerosis (ALS)
212246_at	MCFD2	multiple coagulation factor deficiency 2	0.481	-1.056	0.005	0.05	0		2.838	1.505	0	0	1		1.365	0.449	0.168	0.78	0		2.659	1.411	0.003	0.03	1		1.948	0.962	0.025	0.11	0		BE880828	90411	Hs.293689	GO:0005509: calcium ion binding, GO:0005576: extracellular region, GO:0005783: endoplasmic reticulum, GO:0005793: ER-Golgi intermediate compartment, GO:0005794: Golgi apparatus, GO:0015031: protein transport, GO:0016192: vesicle-mediated transport, GO:0019752: carboxylic acid metabolic process
214549_x_at	SPRR1A	small proline-rich protein 1A	0.282	-1.827	0.005	0.06	0		3.351	1.745	0.007	0.03	1		0.945	-0.082	0.883	0.99	0		7.658	2.937	0.001	0.02	1		8.105	3.019	0.001	0.02	1		NM_005987	6698	Hs.46320	GO:0001533: cornified envelope, GO:0005198: structural molecule activity, GO:0005737: cytoplasm, GO:0008544: epidermis development, GO:0018149: peptide cross-linking, GO:0030216: keratinocyte differentiation, GO:0030674: protein binding, bridging, GO:0031424: keratinization
218815_s_at	TMEM51	transmembrane protein 51	0.592	-0.756	0.005	0.05	0		2.496	1.32	0	0	1		1.478	0.564	0.026	0.6	0		2.276	1.187	0.001	0.02	1		1.54	0.623	0.042	0.15	0		NM_018022	55092	Hs.465305	GO:0016020: membrane, GO:0016021: integral to membrane
219554_at	RHCG	Rh family, C glycoprotein	0.07	-3.843	0.005	0.05	0		16.424	4.038	0.003	0.02	1		1.144	0.194	0.865	0.99	0		72.583	6.182	0.001	0.01	1		63.433	5.987	0.001	0.02	1		NM_016321	51458	Hs.459284	GO:0005886: plasma membrane, GO:0005887: integral to plasma membrane, GO:0006873: cellular ion homeostasis, GO:0008519: ammonium transmembrane transporter activity, GO:0008519: ammonium transmembrane transporter activity, GO:0015837: amine transport, GO:0016323: basolateral plasma membrane, GO:0016324: apical plasma membrane, GO:0016324: apical plasma membrane, GO:0030506: ankyrin binding, GO:003…
200733_s_at	PTP4A1	protein tyrosine phosphatase type IVA, member 1	0.474	-1.078	0.006	0.06	0		3.087	1.626	0	0	1		1.462	0.548	0.113	0.74	0		2.533	1.341	0.005	0.04	1		1.732	0.792	0.068	0.2	0		BF576710	7803	Hs.227777, Hs.706850	GO:0004725: protein tyrosine phosphatase activity, GO:0005737: cytoplasm, GO:0005769: early endosome, GO:0005783: endoplasmic reticulum, GO:0005819: spindle, GO:0005886: plasma membrane, GO:0006470: protein amino acid dephosphorylation, GO:0007049: cell cycle, GO:0007275: multicellular organismal development, GO:0016787: hydrolase activity
201939_at	PLK2	polo-like kinase 2 (Drosophila)	0.591	-0.759	0.006	0.06	0		2.028	1.02	0.001	0.01	1		1.199	0.261	0.275	0.85	0		3.129	1.646	0	0	1		2.61	1.384	0	0.01	1		NM_006622	10769	Hs.398157, Hs.658132	GO:0000166: nucleotide binding, GO:0000278: mitotic cell cycle, GO:0004674: protein serine/threonine kinase activity, GO:0004871: signal transducer activity, GO:0005515: protein binding, GO:0005524: ATP binding, GO:0006468: protein amino acid phosphorylation, GO:0016740: transferase activity, GO:0042801: polo kinase kinase activity, GO:0043123: positive regulation of I-kappaB kinase/NF-kappaB cas…
204034_at	ETHE1	ethylmalonic encephalopathy 1	0.405	-1.305	0.006	0.06	0		3.625	1.858	0.001	0.01	1		1.467	0.553	0.19	0.8	0		3.998	1.999	0.002	0.02	1		2.725	1.446	0.012	0.08	0		NM_014297	23474	Hs.7486	GO:0005634: nucleus, GO:0005737: cytoplasm, GO:0005739: mitochondrion, GO:0005759: mitochondrial matrix, GO:0008270: zinc ion binding, GO:0016787: hydrolase activity, GO:0046872: metal ion binding
206932_at	CH25H	cholesterol 25-hydroxylase	0.423	-1.243	0.006	0.06	0		5.096	2.349	0	0	1		2.153	1.106	0.012	0.56	0		8.633	3.11	0	0	1		4.009	2.003	0.001	0.02	1		NM_003956	9023	Hs.47357	GO:0001567: cholesterol 25-hydroxylase activity, GO:0005506: iron ion binding, GO:0005783: endoplasmic reticulum, GO:0005829: cytosol, GO:0006633: fatty acid biosynthetic process, GO:0008203: cholesterol metabolic process, GO:0016020: membrane, GO:0016021: integral to membrane, GO:0016126: sterol biosynthetic process, GO:0046872: metal ion binding, GO:0055114: oxidation reduction	00120: Primary bile acid biosynthesis
215438_x_at	GSPT1	G1 to S phase transition 1	0.599	-0.74	0.006	0.06	0		2.2	1.138	0	0	1		1.317	0.397	0.099	0.72	0		2.193	1.133	0.001	0.02	1		1.665	0.735	0.02	0.1	0		BE906054	2935	Hs.528780	GO:0000082: G1/S transition of mitotic cell cycle, GO:0000166: nucleotide binding, GO:0000184: nuclear-transcribed mRNA catabolic process, nonsense-mediated decay, GO:0003747: translation release factor activity, GO:0003924: GTPase activity, GO:0005515: protein binding, GO:0005525: GTP binding, GO:0005622: intracellular, GO:0006412: translation, GO:0006479: protein amino acid methylation
216841_s_at	SOD2	superoxide dismutase 2, mitochondrial	0.307	-1.706	0.006	0.06	0		6.25	2.644	0	0	1		1.916	0.938	0.096	0.71	0		9.907	3.308	0	0.01	1		5.17	2.37	0.003	0.04	1		X15132	6648	Hs.487046	GO:0000303: response to superoxide, GO:0001306: age-dependent response to oxidative stress, GO:0001315: age-dependent response to reactive oxygen species, GO:0001836: release of cytochrome c from mitochondria, GO:0001889: liver development, GO:0003032: detection of oxygen, GO:0003069: vasodilation by acetylcholine involved in regulation of systemic arterial blood pressure, GO:0004784: superoxide …	05016: Huntington's disease
217785_s_at	YKT6	YKT6 v-SNARE homolog (S. cerevisiae)	0.446	-1.164	0.006	0.06	0		2.931	1.551	0.001	0.01	1		1.308	0.388	0.29	0.86	0		3.463	1.792	0.001	0.02	1		2.647	1.404	0.007	0.06	0		NM_006555	10652	Hs.520794	GO:0005484: SNAP receptor activity, GO:0005737: cytoplasm, GO:0005768: endosome, GO:0005783: endoplasmic reticulum, GO:0005794: Golgi apparatus, GO:0005829: cytosol, GO:0005887: integral to plasma membrane, GO:0006888: ER to Golgi vesicle-mediated transport, GO:0006903: vesicle targeting, GO:0006904: vesicle docking during exocytosis, GO:0015031: protein transport, GO:0016020: membrane, GO:001674…	04130: SNARE interactions in vesicular transport
201614_s_at	RUVBL1	RuvB-like 1 (E. coli)	0.609	-0.715	0.007	0.06	0		2.207	1.142	0	0	1		1.344	0.427	0.076	0.7	0		2.294	1.198	0.001	0.02	1		1.706	0.771	0.015	0.08	0		NM_003707	8607	Hs.272822	GO:0000166: nucleotide binding, GO:0003678: DNA helicase activity, GO:0005515: protein binding, GO:0005524: ATP binding, GO:0005634: nucleus, GO:0005654: nucleoplasm, GO:0005737: cytoplasm, GO:0006310: DNA recombination, GO:0006357: regulation of transcription from RNA polymerase II promoter, GO:0007049: cell cycle, GO:0007067: mitosis, GO:0007283: spermatogenesis, GO:0016020: membrane, GO:001636…	04310: Wnt signaling pathway
204166_at	SBNO2	strawberry notch homolog 2 (Drosophila)	0.538	-0.894	0.007	0.06	0		4.053	2.019	0	0	1		2.181	1.125	0.002	0.46	0		6.223	2.637	0	0	1		2.853	1.513	0.001	0.02	1		NM_014963	22904	Hs.408708	GO:0002281: macrophage activation during immune response, GO:0005575: cellular_component, GO:0016564: transcription repressor activity, GO:0045449: regulation of transcription, GO:0045892: negative regulation of transcription, DNA-dependent, GO:0050727: regulation of inflammatory response
204656_at	SHB	Src homology 2 domain containing adaptor protein B	0.635	-0.655	0.007	0.06	0		2.535	1.342	0	0	1		1.61	0.687	0.005	0.53	0		2.76	1.465	0	0	1		1.714	0.777	0.009	0.06	0		AL138752	6461	Hs.521482	GO:0001525: angiogenesis, GO:0005070: SH3/SH2 adaptor activity, GO:0005515: protein binding, GO:0005737: cytoplasm, GO:0005886: plasma membrane, GO:0006915: apoptosis, GO:0007165: signal transduction, GO:0007275: multicellular organismal development, GO:0030154: cell differentiation, GO:0042100: B cell proliferation
205783_at	KLK13	kallikrein-related peptidase 13	0.111	-3.167	0.007	0.06	0		11.403	3.511	0.004	0.02	1		1.269	0.344	0.734	0.97	0		54.772	5.775	0	0.01	1		43.151	5.431	0.001	0.02	1		NM_015596	26085	Hs.165296	GO:0004252: serine-type endopeptidase activity, GO:0005515: protein binding, GO:0005576: extracellular region, GO:0005737: cytoplasm, GO:0006508: proteolysis, GO:0008233: peptidase activity
212902_at	SEC24A	SEC24 family, member A (S. cerevisiae)	0.382	-1.388	0.007	0.06	0		4.702	2.233	0	0	1		1.797	0.846	0.07	0.69	0		4.653	2.218	0.001	0.02	1		2.59	1.373	0.022	0.1	0		BE645231	10802	Hs.595540	GO:0000139: Golgi membrane, GO:0003674: molecular_function, GO:0005515: protein binding, GO:0005737: cytoplasm, GO:0005783: endoplasmic reticulum, GO:0005789: endoplasmic reticulum membrane, GO:0005794: Golgi apparatus, GO:0006886: intracellular protein transport, GO:0006888: ER to Golgi vesicle-mediated transport, GO:0006888: ER to Golgi vesicle-mediated transport, GO:0008270: zinc ion binding, …
215891_s_at	GM2A	GM2 ganglioside activator	0.176	-2.508	0.007	0.06	0		7.927	2.987	0.002	0.02	1		1.393	0.479	0.55	0.94	0		10.459	3.387	0.004	0.03	1		7.506	2.908	0.01	0.07	0		X61094	2760	Hs.483873	GO:0005319: lipid transporter activity, GO:0005737: cytoplasm, GO:0005739: mitochondrion, GO:0005764: lysosome, GO:0005889: hydrogen:potassium-exchanging ATPase complex, GO:0006629: lipid metabolic process, GO:0006689: ganglioside catabolic process, GO:0006869: lipid transport, GO:0007611: learning or memory, GO:0009313: oligosaccharide catabolic process, GO:0009898: internal side of plasma membr…	04142: Lysosome
216952_s_at	LMNB2	lamin B2	0.511	-0.968	0.007	0.06	0		2.855	1.514	0	0	1		1.459	0.545	0.092	0.71	0		3.166	1.663	0.001	0.01	1		2.17	1.118	0.01	0.07	0		M94363	84823	Hs.538286	GO:0005198: structural molecule activity, GO:0005634: nucleus, GO:0005638: lamin filament, GO:0008150: biological_process, GO:0016020: membrane
217388_s_at	KYNU	kynureninase (L-kynurenine hydrolase)	0.246	-2.024	0.007	0.06	0		6.053	2.598	0.001	0.01	1		1.488	0.573	0.382	0.89	0		94.696	6.565	0	0	1		63.639	5.992	0	0	1		D55639	8942	Hs.470126	GO:0005625: soluble fraction, GO:0005737: cytoplasm, GO:0005739: mitochondrion, GO:0005829: cytosol, GO:0005829: cytosol, GO:0006569: tryptophan catabolic process, GO:0008152: metabolic process, GO:0009435: NAD biosynthetic process, GO:0016787: hydrolase activity, GO:0019363: pyridine nucleotide biosynthetic process, GO:0019805: quinolinate biosynthetic process, GO:0030170: pyridoxal phosphate bi…	00380: Tryptophan metabolism, 01100: Metabolic pathways
220688_s_at	MRTO4	mRNA turnover 4 homolog (S. cerevisiae)	0.611	-0.711	0.007	0.06	0		2.008	1.006	0.001	0.01	1		1.226	0.294	0.204	0.8	0		2.14	1.098	0.002	0.02	1		1.745	0.803	0.011	0.07	0		NM_016183	51154	Hs.463797	GO:0005622: intracellular, GO:0005634: nucleus, GO:0005730: nucleolus, GO:0042254: ribosome biogenesis
200777_s_at	BZW1	basic leucine zipper and W2 domains 1	0.621	-0.687	0.008	0.07	0		2.234	1.16	0	0	1		1.387	0.472	0.051	0.66	0		2.532	1.34	0	0.01	1		1.825	0.868	0.007	0.06	0		NM_014670	9689	Hs.355983	GO:0005488: binding, GO:0005737: cytoplasm, GO:0045449: regulation of transcription
201435_s_at	EIF4E	eukaryotic translation initiation factor 4E	0.426	-1.232	0.008	0.07	0		2.337	1.225	0.009	0.04	1		0.995	-0.007	0.987	1	0		2.969	1.57	0.007	0.04	1		2.983	1.577	0.007	0.06	0		AW268640	1977	Hs.249718	GO:0000339: RNA cap binding, GO:0003743: translation initiation factor activity, GO:0005515: protein binding, GO:0005737: cytoplasm, GO:0005829: cytosol, GO:0006413: translational initiation, GO:0006417: regulation of translation, GO:0016281: eukaryotic translation initiation factor 4F complex, GO:0044419: interspecies interaction between organisms	04150: mTOR signaling pathway, 04910: Insulin signaling pathway
202589_at	TYMS	thymidylate synthetase	0.502	-0.994	0.008	0.07	0		2.334	1.223	0.002	0.02	1		1.172	0.229	0.484	0.92	0		2.424	1.277	0.007	0.04	1		2.068	1.048	0.02	0.1	0		NM_001071	7298	Hs.592338	GO:0004799: thymidylate synthase activity, GO:0004799: thymidylate synthase activity, GO:0005829: cytosol, GO:0006139: nucleobase, nucleoside, nucleotide and nucleic acid metabolic process, GO:0006231: dTMP biosynthetic process, GO:0006260: DNA replication, GO:0006281: DNA repair, GO:0008168: methyltransferase activity, GO:0009157: deoxyribonucleoside monophosphate biosynthetic process, GO:000916…	00240: Pyrimidine metabolism, 00670: One carbon pool by folate, 01100: Metabolic pathways
204733_at	KLK6	kallikrein-related peptidase 6	0.059	-4.078	0.008	0.07	0		16.009	4.001	0.009	0.04	1		0.948	-0.077	0.954	0.99	0		407.124	8.669	0	0.01	1		429.578	8.747	0	0.01	1		NM_002774	5653	Hs.79361	GO:0004252: serine-type endopeptidase activity, GO:0004252: serine-type endopeptidase activity, GO:0005515: protein binding, GO:0005576: extracellular region, GO:0005634: nucleus, GO:0005730: nucleolus, GO:0005737: cytoplasm, GO:0005739: mitochondrion, GO:0005783: endoplasmic reticulum, GO:0005792: microsome, GO:0006508: proteolysis, GO:0007417: central nervous system development, GO:0008233: pep…
204751_x_at	DSC2	desmocollin 2	0.134	-2.896	0.008	0.07	0		13.725	3.779	0.001	0.01	1		1.844	0.883	0.352	0.88	0		25.604	4.678	0.001	0.02	1		13.882	3.795	0.005	0.05	0		NM_004949	1824	Hs.95612	GO:0005509: calcium ion binding, GO:0005515: protein binding, GO:0005886: plasma membrane, GO:0007155: cell adhesion, GO:0007156: homophilic cell adhesion, GO:0016021: integral to membrane, GO:0030054: cell junction, GO:0030057: desmosome	05412: Arrhythmogenic right ventricular cardiomyopathy (ARVC)
208309_s_at	MALT1	mucosa associated lymphoid tissue lymphoma translocation gene 1	0.463	-1.11	0.008	0.07	0		2.658	1.41	0.002	0.01	1		1.231	0.3	0.413	0.9	0		3.921	1.971	0.001	0.01	1		3.185	1.671	0.002	0.03	1		NM_006785	10892	Hs.601217	GO:0002726: positive regulation of T cell cytokine production, GO:0004197: cysteine-type endopeptidase activity, GO:0004842: ubiquitin-protein ligase activity, GO:0004871: signal transducer activity, GO:0005634: nucleus, GO:0005737: cytoplasm, GO:0005829: cytosol, GO:0006508: proteolysis, GO:0006916: anti-apoptosis, GO:0006952: defense response, GO:0007250: activation of NF-kappaB-inducing kinase…	04660: T cell receptor signaling pathway, 04662: B cell receptor signaling pathway
208992_s_at	STAT3	signal transducer and activator of transcription 3 (acute-phase response factor)	0.33	-1.597	0.008	0.06	0		3.649	1.868	0.003	0.02	1		1.206	0.27	0.599	0.95	0		12.146	3.602	0	0	1		10.071	3.332	0	0.01	1		BC000627	6774	Hs.463059	GO:0000122: negative regulation of transcription from RNA polymerase II promoter, GO:0001659: temperature homeostasis, GO:0001754: eye photoreceptor cell differentiation, GO:0003700: transcription factor activity, GO:0004871: signal transducer activity, GO:0005062: hematopoietin/interferon-class (D200-domain) cytokine receptor signal transducer activity, GO:0005509: calcium ion binding, GO:000563…	04062: Chemokine signaling pathway, 04630: Jak-STAT signaling pathway, 04920: Adipocytokine signaling pathway, 05200: Pathways in cancer, 05212: Pancreatic cancer, 05221: Acute myeloid leukemia
209872_s_at	PKP3	plakophilin 3	0.477	-1.068	0.008	0.07	0		2.177	1.123	0.006	0.03	1		1.039	0.055	0.875	0.99	0		3.027	1.598	0.002	0.02	1		2.915	1.544	0.003	0.04	1		BF001503	11187	Hs.534395	GO:0005515: protein binding, GO:0005634: nucleus, GO:0007155: cell adhesion, GO:0030057: desmosome
217739_s_at	NAMPT	nicotinamide phosphoribosyltransferase	0.375	-1.417	0.008	0.07	0		5.265	2.396	0	0	1		1.972	0.98	0.05	0.66	0		9.11	3.187	0	0	1		4.62	2.208	0.002	0.03	1		NM_005746	10135	Hs.489615	GO:0005125: cytokine activity, GO:0005737: cytoplasm, GO:0005829: cytosol, GO:0007165: signal transduction, GO:0007267: cell-cell signaling, GO:0008284: positive regulation of cell proliferation, GO:0009435: NAD biosynthetic process, GO:0016757: transferase activity, transferring glycosyl groups, GO:0019363: pyridine nucleotide biosynthetic process, GO:0047280: nicotinamide phosphoribosyltransfer…	00760: Nicotinate and nicotinamide metabolism
205126_at	VRK2	vaccinia related kinase 2	0.59	-0.761	0.009	0.07	0		2.155	1.108	0.001	0.01	1		1.272	0.347	0.184	0.79	0		2.181	1.125	0.003	0.03	1		1.714	0.778	0.025	0.11	0		NM_006296	7444	Hs.666703	GO:0000166: nucleotide binding, GO:0004674: protein serine/threonine kinase activity, GO:0005515: protein binding, GO:0005524: ATP binding, GO:0005624: membrane fraction, GO:0005783: endoplasmic reticulum, GO:0016020: membrane, GO:0016021: integral to membrane, GO:0016740: transferase activity, GO:0046777: protein amino acid autophosphorylation
210018_x_at	MALT1	mucosa associated lymphoid tissue lymphoma translocation gene 1	0.486	-1.04	0.009	0.07	0		2.338	1.225	0.003	0.02	1		1.137	0.185	0.594	0.95	0		2.841	1.506	0.003	0.03	1		2.499	1.321	0.008	0.06	0		AB026118	10892	Hs.601217	GO:0002726: positive regulation of T cell cytokine production, GO:0004197: cysteine-type endopeptidase activity, GO:0004842: ubiquitin-protein ligase activity, GO:0004871: signal transducer activity, GO:0005634: nucleus, GO:0005737: cytoplasm, GO:0005829: cytosol, GO:0006508: proteolysis, GO:0006916: anti-apoptosis, GO:0006952: defense response, GO:0007250: activation of NF-kappaB-inducing kinase…	04660: T cell receptor signaling pathway, 04662: B cell receptor signaling pathway
218512_at	WDR12	WD repeat domain 12	0.57	-0.812	0.009	0.07	0		2.446	1.291	0	0	1		1.393	0.479	0.092	0.71	0		2.177	1.123	0.004	0.03	1		1.563	0.644	0.069	0.2	0		NM_018256	55759	Hs.73291	GO:0000463: maturation of LSU-rRNA from tricistronic rRNA transcript (SSU-rRNA, 5.8S rRNA, LSU-rRNA), GO:0000466: maturation of 5.8S rRNA from tricistronic rRNA transcript (SSU-rRNA, 5.8S rRNA, LSU-rRNA), GO:0005515: protein binding, GO:0005634: nucleus, GO:0005654: nucleoplasm, GO:0005730: nucleolus, GO:0006364: rRNA processing, GO:0007219: Notch signaling pathway, GO:0008283: cell proliferation…
202433_at	SLC35B1	solute carrier family 35, member B1	0.586	-0.77	0.01	0.07	0		2.05	1.035	0.001	0.01	1		1.202	0.265	0.319	0.87	0		2.499	1.321	0.001	0.02	1		2.079	1.056	0.006	0.05	0		NM_005827	10237	Hs.154073	GO:0005459: UDP-galactose transmembrane transporter activity, GO:0005783: endoplasmic reticulum, GO:0005792: microsome, GO:0008643: carbohydrate transport, GO:0016020: membrane, GO:0016021: integral to membrane
203429_s_at	C1orf9	chromosome 1 open reading frame 9	0.521	-0.939	0.01	0.07	0		2.894	1.533	0	0	1		1.509	0.594	0.078	0.7	0		2.762	1.466	0.002	0.02	1		1.83	0.872	0.041	0.15	0		NM_016227	51430	Hs.715693	GO:0016020: membrane, GO:0016021: integral to membrane
203691_at	PI3	peptidase inhibitor 3, skin-derived	0.169	-2.567	0.01	0.07	0		6.311	2.658	0.008	0.04	1		1.065	0.091	0.916	0.99	0		39.513	5.304	0	0.01	1		37.089	5.213	0	0.01	1		NM_002638	5266	Hs.112341	GO:0004867: serine-type endopeptidase inhibitor activity, GO:0005515: protein binding, GO:0005576: extracellular region, GO:0005578: proteinaceous extracellular matrix, GO:0007620: copulation
204331_s_at	MRPS12	mitochondrial ribosomal protein S12	0.573	-0.803	0.01	0.07	0		2.312	1.209	0.001	0.01	1		1.325	0.406	0.147	0.76	0		3.054	1.611	0	0.01	1		2.305	1.205	0.003	0.04	1		AA587905	6183	Hs.411125	GO:0003735: structural constituent of ribosome, GO:0005515: protein binding, GO:0005622: intracellular, GO:0005739: mitochondrion, GO:0005761: mitochondrial ribosome, GO:0005840: ribosome, GO:0006412: translation, GO:0015935: small ribosomal subunit
205014_at	FGFBP1	fibroblast growth factor binding protein 1	0.279	-1.844	0.01	0.07	0		4.42	2.144	0.004	0.02	1		1.231	0.3	0.628	0.95	0		5.646	2.497	0.006	0.04	1		4.585	2.197	0.012	0.08	0		NM_005130	9982	Hs.1690	GO:0005576: extracellular region, GO:0005615: extracellular space, GO:0005886: plasma membrane, GO:0007165: signal transduction, GO:0007267: cell-cell signaling, GO:0008201: heparin binding, GO:0008285: negative regulation of cell proliferation, GO:0019838: growth factor binding
205543_at	HSPA4L	heat shock 70kDa protein 4-like	0.398	-1.329	0.01	0.07	0		3.432	1.779	0.002	0.01	1		1.366	0.45	0.327	0.87	0		3.651	1.868	0.005	0.03	1		2.672	1.418	0.023	0.11	0		NM_014278	22824	Hs.135554	GO:0000166: nucleotide binding, GO:0005515: protein binding, GO:0005524: ATP binding, GO:0005634: nucleus, GO:0005737: cytoplasm, GO:0006457: protein folding, GO:0006986: response to unfolded protein
205844_at	VNN1	vanin 1	0.299	-1.74	0.01	0.07	0		4.968	2.313	0.002	0.01	1		1.488	0.573	0.337	0.88	0		9.137	3.192	0.001	0.01	1		6.142	2.619	0.003	0.04	1		NM_004666	8876	Hs.12114	GO:0002526: acute inflammatory response, GO:0002544: chronic inflammatory response, GO:0005886: plasma membrane, GO:0006807: nitrogen compound metabolic process, GO:0006916: anti-apoptosis, GO:0006928: cell motion, GO:0006979: response to oxidative stress, GO:0015939: pantothenate metabolic process, GO:0016021: integral to membrane, GO:0016337: cell-cell adhesion, GO:0017159: pantetheine hydrolas…	00770: Pantothenate and CoA biosynthesis
209067_s_at	HNRPDL	heterogeneous nuclear ribonucleoprotein D-like	0.58	-0.785	0.01	0.07	0		2.601	1.379	0	0	1		1.51	0.594	0.039	0.64	0		2.161	1.112	0.004	0.03	1		1.431	0.517	0.129	0.29	0		D89092	9987	Hs.527105	GO:0000166: nucleotide binding, GO:0003677: DNA binding, GO:0003690: double-stranded DNA binding, GO:0003697: single-stranded DNA binding, GO:0003723: RNA binding, GO:0005515: protein binding, GO:0005634: nucleus, GO:0005737: cytoplasm, GO:0006396: RNA processing, GO:0008143: poly(A) RNA binding, GO:0030530: heterogeneous nuclear ribonucleoprotein complex, GO:0045449: regulation of transcription
211366_x_at	CASP1	caspase 1, apoptosis-related cysteine peptidase (interleukin 1, beta, convertase)	0.499	-1.002	0.01	0.07	0		2.15	1.105	0.005	0.03	1		1.074	0.103	0.76	0.97	0		2.559	1.355	0.006	0.04	1		2.383	1.253	0.009	0.07	0		U13698	834	Hs.2490	GO:0004197: cysteine-type endopeptidase activity, GO:0005515: protein binding, GO:0005622: intracellular, GO:0005737: cytoplasm, GO:0006508: proteolysis, GO:0007165: signal transduction, GO:0008233: peptidase activity, GO:0008656: caspase activator activity, GO:0042981: regulation of apoptosis, GO:0043123: positive regulation of I-kappaB kinase/NF-kappaB cascade	05014: Amyotrophic lateral sclerosis (ALS)
212770_at	TLE3	transducin-like enhancer of split 3 (E(sp1) homolog, Drosophila)	0.624	-0.681	0.01	0.07	0		2.372	1.246	0	0	1		1.48	0.565	0.026	0.6	0		3.211	1.683	0	0	1		2.17	1.118	0.002	0.03	1		AW873621	7090	Hs.287362	GO:0005515: protein binding, GO:0005634: nucleus, GO:0006355: regulation of transcription, DNA-dependent, GO:0007165: signal transduction, GO:0009887: organ morphogenesis, GO:0016055: Wnt receptor signaling pathway
213508_at	C14orf147	chromosome 14 open reading frame 147	0.582	-0.782	0.01	0.07	0		2.696	1.431	0	0	1		1.568	0.649	0.027	0.6	0		2.191	1.132	0.004	0.03	1		1.398	0.483	0.157	0.33	0		AA142942	171546	Hs.269909	GO:0004758: serine C-palmitoyltransferase activity, GO:0005515: protein binding, GO:0005783: endoplasmic reticulum, GO:0016020: membrane, GO:0016021: integral to membrane, GO:0017059: serine C-palmitoyltransferase complex, GO:0030148: sphingolipid biosynthetic process
214853_s_at	SHC1	SHC (Src homology 2 domain containing) transforming protein 1	0.621	-0.686	0.01	0.07	0		2.076	1.053	0.001	0.01	1		1.29	0.367	0.13	0.75	0		2.632	1.396	0	0.01	1		2.041	1.029	0.003	0.04	1		AI091079	6464	Hs.433795	GO:0000187: activation of MAPK activity, GO:0005068: transmembrane receptor protein tyrosine kinase adaptor protein activity, GO:0005154: epidermal growth factor receptor binding, GO:0005158: insulin receptor binding, GO:0005159: insulin-like growth factor receptor binding, GO:0005515: protein binding, GO:0005543: phospholipid binding, GO:0005737: cytoplasm, GO:0005739: mitochondrion, GO:0005829:…	04012: ErbB signaling pathway, 04062: Chemokine signaling pathway, 04510: Focal adhesion, 04650: Natural killer cell mediated cytotoxicity, 04722: Neurotrophin signaling pathway, 04910: Insulin signaling pathway, 05214: Glioma, 05220: Chronic myeloid leukemia
216905_s_at	ST14	suppression of tumorigenicity 14 (colon carcinoma)	0.553	-0.854	0.01	0.07	0		2.15	1.104	0.002	0.01	1		1.189	0.25	0.388	0.89	0		2.581	1.368	0.002	0.02	1		2.17	1.118	0.007	0.06	0		U20428	6768	Hs.504315	GO:0004252: serine-type endopeptidase activity, GO:0005576: extracellular region, GO:0005886: plasma membrane, GO:0005887: integral to plasma membrane, GO:0006508: proteolysis, GO:0008233: peptidase activity, GO:0019897: extrinsic to plasma membrane
218120_s_at	HMOX2	heme oxygenase (decycling) 2	0.471	-1.088	0.01	0.07	0		2.174	1.12	0.008	0.04	1		1.023	0.033	0.929	0.99	0		3.929	1.974	0.001	0.01	1		3.841	1.942	0.001	0.02	1		NM_002134	3163	Hs.284279	GO:0001666: response to hypoxia, GO:0004392: heme oxygenase (decyclizing) activity, GO:0005506: iron ion binding, GO:0005515: protein binding, GO:0005783: endoplasmic reticulum, GO:0005792: microsome, GO:0005886: plasma membrane, GO:0006788: heme oxidation, GO:0009055: electron carrier activity, GO:0016491: oxidoreductase activity, GO:0046872: metal ion binding, GO:0055114: oxidation reduction	00860: Porphyrin and chlorophyll metabolism
219015_s_at	ALG13	asparagine-linked glycosylation 13 homolog (S. cerevisiae)	0.419	-1.255	0.01	0.07	0		2.84	1.506	0.003	0.02	1		1.19	0.25	0.555	0.94	0		3.961	1.986	0.002	0.02	1		3.33	1.735	0.005	0.05	0		BC005336	79868	Hs.443061	GO:0004577: N-acetylglucosaminyldiphosphodolichol N-acetylglucosaminyltransferase activity, GO:0005783: endoplasmic reticulum, GO:0005975: carbohydrate metabolic process, GO:0016758: transferase activity, transferring hexosyl groups, GO:0030246: carbohydrate binding, GO:0030259: lipid glycosylation	00510: N-Glycan biosynthesis, 01100: Metabolic pathways
200708_at	GOT2	glutamic-oxaloacetic transaminase 2, mitochondrial (aspartate aminotransferase 2)	0.586	-0.771	0.011	0.08	0		2.176	1.122	0.001	0.01	1		1.275	0.35	0.199	0.8	0		2.363	1.24	0.002	0.02	1		1.853	0.89	0.016	0.09	0		NM_002080	2806	Hs.599470	GO:0004069: L-aspartate:2-oxoglutarate aminotransferase activity, GO:0004069: L-aspartate:2-oxoglutarate aminotransferase activity, GO:0005739: mitochondrion, GO:0005743: mitochondrial inner membrane, GO:0005759: mitochondrial matrix, GO:0005759: mitochondrial matrix, GO:0005886: plasma membrane, GO:0006107: oxaloacetate metabolic process, GO:0006520: cellular amino acid metabolic process, GO:000…	00250: Alanine, aspartate and glutamate metabolism, 00270: Cysteine and methionine metabolism, 00330: Arginine and proline metabolism, 00350: Tyrosine metabolism, 00360: Phenylalanine metabolism, 00400: Phenylalanine, tyrosine and tryptophan biosynthesis, 00401: Novobiocin biosynthesis, 00710: Carbon fixation in photosynthetic organisms, 00950: Isoquinoline alkaloid biosynthesis, 01061: Biosynthe…
201584_s_at	DDX39	DEAD (Asp-Glu-Ala-Asp) box polypeptide 39	0.592	-0.756	0.011	0.08	0		2.127	1.089	0.001	0.01	1		1.259	0.333	0.213	0.81	0		2.443	1.288	0.001	0.02	1		1.94	0.956	0.01	0.07	0		NM_005804	10212	Hs.311609	GO:0000166: nucleotide binding, GO:0000398: nuclear mRNA splicing, via spliceosome, GO:0003676: nucleic acid binding, GO:0004386: helicase activity, GO:0005515: protein binding, GO:0005524: ATP binding, GO:0005634: nucleus, GO:0006406: mRNA export from nucleus, GO:0008026: ATP-dependent helicase activity, GO:0008380: RNA splicing, GO:0016787: hydrolase activity
204750_s_at	DSC2	desmocollin 2	0.2	-2.32	0.011	0.08	0		5.149	2.364	0.01	0.04	1		1.031	0.044	0.955	0.99	0		11.072	3.469	0.003	0.03	1		10.737	3.425	0.004	0.04	1		BF196457	1824	Hs.95612	GO:0005509: calcium ion binding, GO:0005515: protein binding, GO:0005886: plasma membrane, GO:0007155: cell adhesion, GO:0007156: homophilic cell adhesion, GO:0016021: integral to membrane, GO:0030054: cell junction, GO:0030057: desmosome	05412: Arrhythmogenic right ventricular cardiomyopathy (ARVC)
210138_at	RGS20	regulator of G-protein signaling 20	0.291	-1.78	0.011	0.07	0		3.533	1.821	0.009	0.04	1		1.029	0.042	0.945	0.99	0		8.208	3.037	0.001	0.02	1		7.975	2.995	0.001	0.03	1		AF074979	8601	Hs.368733	GO:0004871: signal transducer activity, GO:0005096: GTPase activator activity, GO:0005515: protein binding, GO:0005634: nucleus, GO:0005737: cytoplasm, GO:0008277: regulation of G-protein coupled receptor protein signaling pathway, GO:0009968: negative regulation of signal transduction, GO:0016020: membrane
211612_s_at	IL13RA1	interleukin 13 receptor, alpha 1	0.414	-1.271	0.011	0.08	0		3.234	1.693	0.002	0.01	1		1.34	0.422	0.34	0.88	0		10.299	3.364	0	0	1		7.688	2.943	0	0.01	1		U62858	3597	Hs.496646	GO:0004872: receptor activity, GO:0004896: cytokine receptor activity, GO:0005515: protein binding, GO:0005886: plasma membrane, GO:0005898: interleukin-13 receptor complex, GO:0007166: cell surface receptor linked signal transduction, GO:0016021: integral to membrane	04060: Cytokine-cytokine receptor interaction, 04630: Jak-STAT signaling pathway
215223_s_at	SOD2	superoxide dismutase 2, mitochondrial	0.263	-1.925	0.011	0.08	0		8.532	3.093	0	0.01	1		2.247	1.168	0.097	0.71	0		24.808	4.633	0	0	1		11.042	3.465	0.001	0.02	1		W46388	6648	Hs.487046	GO:0000303: response to superoxide, GO:0001306: age-dependent response to oxidative stress, GO:0001315: age-dependent response to reactive oxygen species, GO:0001836: release of cytochrome c from mitochondria, GO:0001889: liver development, GO:0003032: detection of oxygen, GO:0003069: vasodilation by acetylcholine involved in regulation of systemic arterial blood pressure, GO:0004784: superoxide …	05016: Huntington's disease
207387_s_at	GK	glycerol kinase	0.248	-2.01	0.012	0.08	0		4.864	2.282	0.006	0.03	1		1.208	0.272	0.698	0.97	0		8.072	3.013	0.004	0.03	1		6.683	2.741	0.007	0.06	0		NM_000167	2710	Hs.1466	GO:0000166: nucleotide binding, GO:0004370: glycerol kinase activity, GO:0004370: glycerol kinase activity, GO:0005524: ATP binding, GO:0005737: cytoplasm, GO:0005739: mitochondrion, GO:0005741: mitochondrial outer membrane, GO:0005829: cytosol, GO:0005975: carbohydrate metabolic process, GO:0006072: glycerol-3-phosphate metabolic process, GO:0016020: membrane, GO:0016740: transferase activity	00561: Glycerolipid metabolism, 01100: Metabolic pathways, 03320: PPAR signaling pathway
212531_at	LCN2	lipocalin 2	0.116	-3.112	0.012	0.08	0		10.413	3.38	0.008	0.03	1		1.204	0.268	0.806	0.98	0		126.674	6.985	0	0.01	1		105.196	6.717	0	0.01	1		NM_005564	3934	Hs.204238	GO:0005215: transporter activity, GO:0005488: binding, GO:0005576: extracellular region, GO:0006810: transport
214512_s_at	SUB1	SUB1 homolog (S. cerevisiae)	0.585	-0.772	0.012	0.08	0		2.369	1.244	0	0.01	1		1.387	0.472	0.099	0.72	0		2.292	1.197	0.003	0.03	1		1.653	0.725	0.046	0.16	0		NM_006713	10923	Hs.229641, Hs.644972	GO:0003677: DNA binding, GO:0003697: single-stranded DNA binding, GO:0003713: transcription coactivator activity, GO:0005515: protein binding, GO:0005634: nucleus, GO:0005667: transcription factor complex, GO:0005730: nucleolus, GO:0006357: regulation of transcription from RNA polymerase II promoter
214681_at	GK	glycerol kinase	0.35	-1.513	0.012	0.08	0		3.879	1.956	0.002	0.02	1		1.359	0.443	0.408	0.9	0		7.143	2.837	0.001	0.01	1		5.256	2.394	0.003	0.04	1		AI830490	2710	Hs.1466	GO:0000166: nucleotide binding, GO:0004370: glycerol kinase activity, GO:0004370: glycerol kinase activity, GO:0005524: ATP binding, GO:0005737: cytoplasm, GO:0005739: mitochondrion, GO:0005741: mitochondrial outer membrane, GO:0005829: cytosol, GO:0005975: carbohydrate metabolic process, GO:0006072: glycerol-3-phosphate metabolic process, GO:0016020: membrane, GO:0016740: transferase activity	00561: Glycerolipid metabolism, 01100: Metabolic pathways, 03320: PPAR signaling pathway
202357_s_at			0.447	-1.162	0.013	0.08	0		3.572	1.837	0.001	0.01	1		1.596	0.674	0.119	0.74	0		6.504	2.701	0	0.01	1		4.075	2.027	0.001	0.03	1		NM_001710			GO:0001848: complement binding, GO:0004252: serine-type endopeptidase activity, GO:0005576: extracellular region, GO:0005576: extracellular region, GO:0005615: extracellular space, GO:0005829: cytosol, GO:0005886: plasma membrane, GO:0006508: proteolysis, GO:0006957: complement activation, alternative pathway, GO:0006957: complement activation, alternative pathway, GO:0006958: complement activati…
217995_at	SQRDL	sulfide quinone reductase-like (yeast)	0.594	-0.751	0.013	0.08	0		2.162	1.113	0.001	0.01	1		1.285	0.361	0.187	0.8	0		2.688	1.426	0.001	0.01	1		2.092	1.065	0.006	0.05	0		NM_021199	58472	Hs.511251	GO:0005739: mitochondrion, GO:0005743: mitochondrial inner membrane, GO:0016491: oxidoreductase activity, GO:0055114: oxidation reduction
221750_at	HMGCS1	3-hydroxy-3-methylglutaryl-Coenzyme A synthase 1 (soluble)	0.556	-0.846	0.013	0.08	0		2.033	1.023	0.004	0.02	1		1.131	0.177	0.555	0.94	0		2.283	1.191	0.006	0.04	1		2.019	1.014	0.016	0.09	0		BG035985	3157	Hs.397729	GO:0004421: hydroxymethylglutaryl-CoA synthase activity, GO:0004421: hydroxymethylglutaryl-CoA synthase activity, GO:0005625: soluble fraction, GO:0005737: cytoplasm, GO:0005829: cytosol, GO:0006695: cholesterol biosynthetic process, GO:0008152: metabolic process, GO:0008299: isoprenoid biosynthetic process, GO:0016740: transferase activity	00072: Synthesis and degradation of ketone bodies, 00280: Valine, leucine and isoleucine degradation, 00650: Butanoate metabolism, 00900: Terpenoid backbone biosynthesis, 01062: Biosynthesis of terpenoids and steroids, 01066: Biosynthesis of alkaloids derived from terpenoid and polyketide, 01070: Biosynthesis of plant hormones, 01100: Metabolic pathways
33646_g_at	GM2A	GM2 ganglioside activator	0.245	-2.032	0.013	0.08	0		7.081	2.824	0.002	0.01	1		1.732	0.792	0.277	0.85	0		8.296	3.052	0.004	0.03	1		4.791	2.26	0.022	0.1	0		X61094	2760	Hs.483873	GO:0005319: lipid transporter activity, GO:0005737: cytoplasm, GO:0005739: mitochondrion, GO:0005764: lysosome, GO:0005889: hydrogen:potassium-exchanging ATPase complex, GO:0006629: lipid metabolic process, GO:0006689: ganglioside catabolic process, GO:0006869: lipid transport, GO:0007611: learning or memory, GO:0009313: oligosaccharide catabolic process, GO:0009898: internal side of plasma membr…	04142: Lysosome
200753_x_at	SFRS2	splicing factor, arginine/serine-rich 2	0.579	-0.788	0.014	0.08	0		2.186	1.129	0.001	0.01	1		1.266	0.341	0.239	0.83	0		2.971	1.571	0.001	0.01	1		2.346	1.23	0.003	0.04	1		BE866585	6427	Hs.584801, Hs.713672	GO:0000166: nucleotide binding, GO:0000398: nuclear mRNA splicing, via spliceosome, GO:0003714: transcription corepressor activity, GO:0003723: RNA binding, GO:0005515: protein binding, GO:0005634: nucleus, GO:0008380: RNA splicing, GO:0016605: PML body, GO:0016607: nuclear speck
203779_s_at	MPZL2	myelin protein zero-like 2	0.261	-1.938	0.014	0.09	0		5.194	2.377	0.004	0.02	1		1.356	0.439	0.53	0.94	0		13.189	3.721	0.001	0.01	1		9.727	3.282	0.002	0.03	1		NM_005797	10205	Hs.116651	GO:0005515: protein binding, GO:0005856: cytoskeleton, GO:0007155: cell adhesion, GO:0007156: homophilic cell adhesion, GO:0009653: anatomical structure morphogenesis, GO:0016020: membrane, GO:0016021: integral to membrane
205246_at	PEX13	peroxisomal biogenesis factor 13	0.406	-1.299	0.014	0.09	0		2.965	1.568	0.005	0.02	1		1.205	0.269	0.567	0.94	0		3.812	1.931	0.005	0.04	1		3.164	1.662	0.012	0.08	0		NM_002618	5194	Hs.161377	GO:0001561: fatty acid alpha-oxidation, GO:0001764: neuron migration, GO:0001967: suckling behavior, GO:0005515: protein binding, GO:0005624: membrane fraction, GO:0005777: peroxisome, GO:0005778: peroxisomal membrane, GO:0005779: integral to peroxisomal membrane, GO:0007626: locomotory behavior, GO:0015031: protein transport, GO:0016020: membrane, GO:0016021: integral to membrane, GO:0016560: pr…
209939_x_at	CFLAR	CASP8 and FADD-like apoptosis regulator	0.573	-0.804	0.014	0.08	0		2.053	1.038	0.003	0.02	1		1.176	0.234	0.418	0.91	0		2.727	1.447	0.001	0.02	1		2.318	1.213	0.004	0.04	1		AF005775	8837	Hs.390736	GO:0004197: cysteine-type endopeptidase activity, GO:0005515: protein binding, GO:0006508: proteolysis, GO:0006916: anti-apoptosis, GO:0008624: induction of apoptosis by extracellular signals, GO:0042981: regulation of apoptosis, GO:0043123: positive regulation of I-kappaB kinase/NF-kappaB cascade, GO:0044419: interspecies interaction between organisms	04210: Apoptosis
210564_x_at	CFLAR	CASP8 and FADD-like apoptosis regulator	0.523	-0.935	0.014	0.08	0		2.289	1.195	0.003	0.02	1		1.197	0.26	0.443	0.91	0		3.352	1.745	0.001	0.02	1		2.8	1.485	0.003	0.04	1		AF009619	8837	Hs.390736	GO:0004197: cysteine-type endopeptidase activity, GO:0005515: protein binding, GO:0006508: proteolysis, GO:0006916: anti-apoptosis, GO:0008624: induction of apoptosis by extracellular signals, GO:0042981: regulation of apoptosis, GO:0043123: positive regulation of I-kappaB kinase/NF-kappaB cascade, GO:0044419: interspecies interaction between organisms	04210: Apoptosis
200730_s_at	PTP4A1	protein tyrosine phosphatase type IVA, member 1	0.276	-1.856	0.015	0.09	0		6.242	2.642	0.002	0.01	1		1.724	0.786	0.257	0.84	0		17.288	4.112	0	0.01	1		10.028	3.326	0.001	0.03	1		BF576710	7803	Hs.227777, Hs.706850	GO:0004725: protein tyrosine phosphatase activity, GO:0005737: cytoplasm, GO:0005769: early endosome, GO:0005783: endoplasmic reticulum, GO:0005819: spindle, GO:0005886: plasma membrane, GO:0006470: protein amino acid dephosphorylation, GO:0007049: cell cycle, GO:0007275: multicellular organismal development, GO:0016787: hydrolase activity
200987_x_at	PSME3	proteasome (prosome, macropain) activator subunit 3 (PA28 gamma; Ki)	0.456	-1.132	0.015	0.09	0		2.917	1.544	0.002	0.02	1		1.331	0.412	0.324	0.87	0		4.027	2.01	0.001	0.02	1		3.027	1.598	0.007	0.06	0		AA758755	10197	Hs.152978	GO:0000502: proteasome complex, GO:0002039: p53 binding, GO:0005634: nucleus, GO:0005737: cytoplasm, GO:0005829: cytosol, GO:0007049: cell cycle, GO:0008537: proteasome activator complex, GO:0008538: proteasome activator activity, GO:0031145: anaphase-promoting complex-dependent proteasomal ubiquitin-dependent protein catabolic process, GO:0042802: identical protein binding, GO:0042981: regulatio…	03050: Proteasome, 04612: Antigen processing and presentation
201118_at	PGD	phosphogluconate dehydrogenase	0.492	-1.023	0.015	0.09	0		2.189	1.13	0.008	0.04	1		1.078	0.108	0.77	0.97	0		5.019	2.327	0	0.01	1		4.658	2.22	0	0.01	1		NM_002631	5226	Hs.464071	GO:0004616: phosphogluconate dehydrogenase (decarboxylating) activity, GO:0005515: protein binding, GO:0009051: pentose-phosphate shunt, oxidative branch, GO:0016491: oxidoreductase activity, GO:0019322: pentose biosynthetic process, GO:0050661: NADP or NADPH binding, GO:0055114: oxidation reduction	00030: Pentose phosphate pathway, 00480: Glutathione metabolism, 01065: Biosynthesis of alkaloids derived from histidine and purine, 01070: Biosynthesis of plant hormones, 01100: Metabolic pathways
201504_s_at	TSN	translin	0.534	-0.906	0.015	0.09	0		2.312	1.209	0.003	0.02	1		1.234	0.303	0.363	0.89	0		3.209	1.682	0.001	0.02	1		2.6	1.379	0.004	0.05	0		AI435302	7247	Hs.75066	GO:0005634: nucleus, GO:0005737: cytoplasm, GO:0006310: DNA recombination, GO:0043565: sequence-specific DNA binding
212656_at	TSFM	Ts translation elongation factor, mitochondrial	0.635	-0.656	0.015	0.09	0		2.443	1.289	0	0	1		1.551	0.633	0.018	0.56	0		3.135	1.648	0	0	1		2.022	1.016	0.004	0.04	1		AF110399	10102	Hs.632704	GO:0003711: transcription elongation regulator activity, GO:0003746: translation elongation factor activity, GO:0005622: intracellular, GO:0005634: nucleus, GO:0005739: mitochondrion, GO:0006414: translational elongation
221987_s_at	TSR1	TSR1, 20S rRNA accumulation, homolog (S. cerevisiae)	0.603	-0.731	0.015	0.09	0		2.516	1.331	0	0	1		1.516	0.6	0.038	0.64	0		3.254	1.702	0	0.01	1		2.146	1.102	0.005	0.05	0		AI803633	55720	Hs.388170	GO:0005515: protein binding, GO:0005634: nucleus, GO:0005730: nucleolus, GO:0042255: ribosome assembly
201853_s_at	CDC25B	cell division cycle 25 homolog B (S. pombe)	0.546	-0.873	0.016	0.09	0		2.287	1.193	0.002	0.02	1		1.249	0.32	0.329	0.87	0		2.984	1.577	0.001	0.02	1		2.39	1.257	0.007	0.06	0		NM_021873	994	Hs.153752	GO:0004725: protein tyrosine phosphatase activity, GO:0005515: protein binding, GO:0005622: intracellular, GO:0005654: nucleoplasm, GO:0005813: centrosome, GO:0005829: cytosol, GO:0006470: protein amino acid dephosphorylation, GO:0007067: mitosis, GO:0008284: positive regulation of cell proliferation, GO:0016787: hydrolase activity, GO:0051301: cell division	04010: MAPK signaling pathway, 04110: Cell cycle
201888_s_at	IL13RA1	interleukin 13 receptor, alpha 1	0.542	-0.884	0.016	0.09	0		2.464	1.301	0.001	0.01	1		1.335	0.417	0.211	0.81	0		3.894	1.961	0	0.01	1		2.916	1.544	0.002	0.03	1		NM_001560	3597	Hs.496646	GO:0004872: receptor activity, GO:0004896: cytokine receptor activity, GO:0005515: protein binding, GO:0005886: plasma membrane, GO:0005898: interleukin-13 receptor complex, GO:0007166: cell surface receptor linked signal transduction, GO:0016021: integral to membrane	04060: Cytokine-cytokine receptor interaction, 04630: Jak-STAT signaling pathway
204408_at	APEX2	APEX nuclease (apurinic/apyrimidinic endonuclease) 2	0.556	-0.846	0.016	0.09	0		2.265	1.179	0.002	0.02	1		1.26	0.334	0.294	0.86	0		3.183	1.67	0.001	0.01	1		2.526	1.337	0.004	0.04	1		NM_014481	27301	Hs.659558	GO:0003677: DNA binding, GO:0003906: DNA-(apurinic or apyrimidinic site) lyase activity, GO:0004519: endonuclease activity, GO:0005622: intracellular, GO:0005634: nucleus, GO:0005739: mitochondrion, GO:0006281: DNA repair, GO:0006974: response to DNA damage stimulus, GO:0008270: zinc ion binding, GO:0016829: lyase activity	03410: Base excision repair
210087_s_at	MPZL1	myelin protein zero-like 1	0.404	-1.307	0.016	0.09	0		3.504	1.809	0.002	0.02	1		1.416	0.502	0.302	0.87	0		4.086	2.031	0.004	0.03	1		2.884	1.528	0.021	0.1	0		AF095727	9019	Hs.493919, Hs.603116	GO:0005198: structural molecule activity, GO:0005515: protein binding, GO:0005887: integral to plasma membrane, GO:0007169: transmembrane receptor protein tyrosine kinase signaling pathway, GO:0007267: cell-cell signaling, GO:0016020: membrane	04514: Cell adhesion molecules (CAMs)
210337_s_at	ACLY	ATP citrate lyase	0.444	-1.172	0.017	0.09	0		3.514	1.813	0.001	0.01	1		1.56	0.641	0.157	0.77	0		6.235	2.64	0	0.01	1		3.998	1.999	0.002	0.04	1		U18197	47	Hs.387567	GO:0000166: nucleotide binding, GO:0000287: magnesium ion binding, GO:0003878: ATP citrate synthase activity, GO:0004775: succinate-CoA ligase (ADP-forming) activity, GO:0005515: protein binding, GO:0005524: ATP binding, GO:0005737: cytoplasm, GO:0005829: cytosol, GO:0006101: citrate metabolic process, GO:0006200: ATP catabolic process, GO:0008152: metabolic process, GO:0008610: lipid biosyntheti…	00020: Citrate cycle (TCA cycle), 00720: Reductive carboxylate cycle (CO2 fixation), 01061: Biosynthesis of phenylpropanoids, 01062: Biosynthesis of terpenoids and steroids, 01063: Biosynthesis of alkaloids derived from shikimate pathway, 01064: Biosynthesis of alkaloids derived from ornithine, lysine and nicotinic acid, 01065: Biosynthesis of alkaloids derived from histidine and purine, 01066: B…
200611_s_at	WDR1	WD repeat domain 1	0.546	-0.872	0.018	0.1	0		2.108	1.076	0.006	0.03	1		1.152	0.204	0.536	0.94	0		3.229	1.691	0.001	0.02	1		2.803	1.487	0.003	0.04	1		AB010427	9948	Hs.128548, Hs.713658	GO:0003779: actin binding, GO:0005515: protein binding, GO:0005737: cytoplasm, GO:0005856: cytoskeleton, GO:0007605: sensory perception of sound
207602_at	TMPRSS11D	transmembrane protease, serine 11D	0.191	-2.387	0.019	0.1	0		7.24	2.856	0.007	0.03	1		1.384	0.469	0.607	0.95	0		23.125	4.531	0.001	0.02	1		16.704	4.062	0.003	0.04	1		NM_004262	9407	Hs.132195	GO:0004252: serine-type endopeptidase activity, GO:0005576: extracellular region, GO:0005886: plasma membrane, GO:0005887: integral to plasma membrane, GO:0006508: proteolysis, GO:0007585: respiratory gaseous exchange, GO:0008233: peptidase activity
210413_x_at			0.173	-2.527	0.019	0.1	0		7.242	2.856	0.01	0.04	1		1.256	0.329	0.732	0.97	0		139.647	7.126	0	0	1		111.175	6.797	0	0.01	1		U19557			GO:0004867: serine-type endopeptidase inhibitor activity, GO:0004867: serine-type endopeptidase inhibitor activity, GO:0005515: protein binding, GO:0005737: cytoplasm, GO:0005737: cytoplasm, GO:0006955: immune response, GO:0030162: regulation of proteolysis, GO:0030414: peptidase inhibitor activity
202067_s_at	LDLR	low density lipoprotein receptor	0.315	-1.664	0.021	0.11	0		3.789	1.922	0.01	0.04	1		1.195	0.257	0.691	0.97	0		6.001	2.585	0.006	0.04	1		5.021	2.328	0.011	0.07	0		AI861942	3949	Hs.213289, Hs.713967	GO:0004888: transmembrane receptor activity, GO:0005041: low-density lipoprotein receptor activity, GO:0005509: calcium ion binding, GO:0005768: endosome, GO:0005886: plasma membrane, GO:0005886: plasma membrane, GO:0005887: integral to plasma membrane, GO:0005905: coated pit, GO:0006493: protein amino acid O-linked glycosylation, GO:0006629: lipid metabolic process, GO:0006869: lipid transport, …	04144: Endocytosis
203712_at	KIAA0020	KIAA0020	0.644	-0.636	0.021	0.1	0		2.097	1.068	0.001	0.01	1		1.349	0.432	0.096	0.71	0		2.122	1.086	0.003	0.03	1		1.573	0.653	0.047	0.16	0		NM_014878	9933	Hs.493309	GO:0003723: RNA binding, GO:0005488: binding, GO:0005634: nucleus, GO:0005730: nucleolus, GO:0005783: endoplasmic reticulum
209100_at	IFRD2	interferon-related developmental regulator 2	0.596	-0.747	0.021	0.1	0		2.224	1.153	0.001	0.01	1		1.325	0.406	0.176	0.79	0		2.736	1.452	0.001	0.02	1		2.065	1.046	0.011	0.07	0		BC001327	7866	Hs.315177, Hs.719200	GO:0005488: binding, GO:0005575: cellular_component, GO:0008283: cell proliferation, GO:0030154: cell differentiation
209218_at	SQLE	squalene epoxidase	0.561	-0.835	0.021	0.11	0		2.217	1.149	0.003	0.02	1		1.243	0.314	0.341	0.88	0		3.354	1.746	0.001	0.01	1		2.698	1.432	0.003	0.04	1		AF098865	6713	Hs.71465	GO:0004506: squalene monooxygenase activity, GO:0004506: squalene monooxygenase activity, GO:0005783: endoplasmic reticulum, GO:0005789: endoplasmic reticulum membrane, GO:0005792: microsome, GO:0016020: membrane, GO:0016021: integral to membrane, GO:0016126: sterol biosynthetic process, GO:0016491: oxidoreductase activity, GO:0050660: FAD binding, GO:0055114: oxidation reduction	00100: Steroid biosynthesis, 01062: Biosynthesis of terpenoids and steroids, 01066: Biosynthesis of alkaloids derived from terpenoid and polyketide, 01070: Biosynthesis of plant hormones, 01100: Metabolic pathways
211150_s_at	DLAT	dihydrolipoamide S-acetyltransferase	0.569	-0.815	0.021	0.11	0		2.451	1.293	0.001	0.01	1		1.393	0.478	0.146	0.76	0		2.39	1.257	0.006	0.04	1		1.716	0.779	0.063	0.19	0		J03866	1737	Hs.335551	GO:0004742: dihydrolipoyllysine-residue acetyltransferase activity, GO:0005515: protein binding, GO:0005739: mitochondrion, GO:0005967: mitochondrial pyruvate dehydrogenase complex, GO:0006085: acetyl-CoA biosynthetic process, GO:0006090: pyruvate metabolic process, GO:0006096: glycolysis, GO:0008152: metabolic process, GO:0008415: acyltransferase activity, GO:0016740: transferase activity, GO:00…	00010: Glycolysis / Gluconeogenesis, 00020: Citrate cycle (TCA cycle), 00620: Pyruvate metabolism, 01061: Biosynthesis of phenylpropanoids, 01062: Biosynthesis of terpenoids and steroids, 01063: Biosynthesis of alkaloids derived from shikimate pathway, 01064: Biosynthesis of alkaloids derived from ornithine, lysine and nicotinic acid, 01065: Biosynthesis of alkaloids derived from histidine and pu…
214011_s_at	NOP16	NOP16 nucleolar protein homolog (yeast)	0.643	-0.637	0.022	0.11	0		2.522	1.335	0	0	1		1.622	0.698	0.014	0.56	0		2.39	1.257	0.001	0.02	1		1.474	0.559	0.087	0.23	0		BE314601	51491	Hs.696283	GO:0005634: nucleus, GO:0005730: nucleolus
203234_at	UPP1	uridine phosphorylase 1	0.316	-1.661	0.023	0.11	0		4.83	2.272	0.004	0.02	1		1.528	0.611	0.36	0.89	0		9.923	3.311	0.001	0.02	1		6.496	2.699	0.005	0.05	0		NM_003364	7378	Hs.488240	GO:0004850: uridine phosphorylase activity, GO:0004850: uridine phosphorylase activity, GO:0005737: cytoplasm, GO:0005829: cytosol, GO:0006139: nucleobase, nucleoside, nucleotide and nucleic acid metabolic process, GO:0006220: pyrimidine nucleotide metabolic process, GO:0009116: nucleoside metabolic process, GO:0009166: nucleotide catabolic process, GO:0046108: uridine metabolic process	00240: Pyrimidine metabolism, 00983: Drug metabolism - other enzymes, 01100: Metabolic pathways
209236_at	SLC23A2	solute carrier family 23 (nucleobase transporters), member 2	0.485	-1.043	0.023	0.11	0		4.476	2.162	0	0	1		2.172	1.119	0.016	0.56	0		6.965	2.8	0	0	1		3.206	1.681	0.005	0.05	0		AL389886	9962	Hs.516866	GO:0005215: transporter activity, GO:0005624: membrane fraction, GO:0005887: integral to plasma membrane, GO:0006139: nucleobase, nucleoside, nucleotide and nucleic acid metabolic process, GO:0006811: ion transport, GO:0006814: sodium ion transport, GO:0008523: sodium-dependent multivitamin transmembrane transporter activity, GO:0015205: nucleobase transmembrane transporter activity, GO:0015293: …
212268_at	SERPINB1	serpin peptidase inhibitor, clade B (ovalbumin), member 1	0.298	-1.749	0.023	0.11	0		8.721	3.124	0.001	0.01	1		2.595	1.376	0.063	0.68	0		20.172	4.334	0	0.01	1		7.774	2.959	0.004	0.04	1		NM_030666	1992	Hs.381167	GO:0004867: serine-type endopeptidase inhibitor activity, GO:0005737: cytoplasm, GO:0030414: peptidase inhibitor activity
202740_at	ACY1	aminoacylase 1	0.586	-0.771	0.024	0.11	0		2.483	1.312	0.001	0.01	1		1.455	0.541	0.097	0.71	0		2.733	1.451	0.002	0.02	1		1.879	0.91	0.03	0.12	0		NM_000666	95	Hs.334707	GO:0004046: aminoacylase activity, GO:0005625: soluble fraction, GO:0005737: cytoplasm, GO:0005829: cytosol, GO:0006508: proteolysis, GO:0006520: cellular amino acid metabolic process, GO:0008237: metallopeptidase activity, GO:0008270: zinc ion binding, GO:0016787: hydrolase activity, GO:0046872: metal ion binding, GO:0046983: protein dimerization activity	00330: Arginine and proline metabolism, 01064: Biosynthesis of alkaloids derived from ornithine, lysine and nicotinic acid, 01100: Metabolic pathways
211977_at	GPR107	G protein-coupled receptor 107	0.667	-0.585	0.024	0.11	0		2.646	1.404	0	0	1		1.763	0.818	0.003	0.46	0		2.507	1.326	0	0.01	1		1.422	0.508	0.095	0.24	0		AK024651	57720	Hs.512461	GO:0016020: membrane, GO:0016021: integral to membrane
219031_s_at	NIP7	nuclear import 7 homolog (S. cerevisiae)	0.684	-0.547	0.024	0.11	0		2.313	1.21	0	0	1		1.583	0.663	0.009	0.56	0		2.283	1.191	0.001	0.01	1		1.442	0.528	0.066	0.19	0		NM_016101	51388	Hs.719308	GO:0003723: RNA binding, GO:0005515: protein binding, GO:0005634: nucleus, GO:0005730: nucleolus, GO:0042255: ribosome assembly
203821_at	HBEGF	heparin-binding EGF-like growth factor	0.318	-1.654	0.025	0.11	0		5.511	2.462	0.002	0.02	1		1.752	0.809	0.235	0.83	0		9.618	3.266	0.001	0.02	1		5.491	2.457	0.009	0.07	0		NM_001945	1839	Hs.592942, Hs.799	GO:0004872: receptor activity, GO:0005154: epidermal growth factor receptor binding, GO:0005576: extracellular region, GO:0005615: extracellular space, GO:0005886: plasma membrane, GO:0005887: integral to plasma membrane, GO:0007165: signal transduction, GO:0007173: epidermal growth factor receptor signaling pathway, GO:0007517: muscle organ development, GO:0008016: regulation of heart contractio…	04012: ErbB signaling pathway, 04912: GnRH signaling pathway, 05120: Epithelial cell signaling in Helicobacter pylori infection
221059_s_at			0.598	-0.743	0.025	0.11	0		2.432	1.282	0.001	0.01	1		1.453	0.539	0.089	0.71	0		3.08	1.623	0.001	0.01	1		2.119	1.083	0.011	0.07	0		NM_021615			GO:0000139: Golgi membrane, GO:0001517: N-acetylglucosamine 6-O-sulfotransferase activity, GO:0001517: N-acetylglucosamine 6-O-sulfotransferase activity, GO:0003779: actin binding, GO:0005575: cellular_component, GO:0005622: intracellular, GO:0005737: cytoplasm, GO:0005794: Golgi apparatus, GO:0005856: cytoskeleton, GO:0005975: carbohydrate metabolic process, GO:0006044: N-acetylglucosamine metab…
220230_s_at	CYB5R2	cytochrome b5 reductase 2	0.511	-0.968	0.026	0.12	0		2.851	1.511	0.002	0.01	1		1.457	0.543	0.181	0.79	0		4.197	2.069	0.001	0.02	1		2.88	1.526	0.007	0.06	0		NM_016229	51700	Hs.414362	GO:0004128: cytochrome-b5 reductase activity, GO:0005625: soluble fraction, GO:0009055: electron carrier activity, GO:0016020: membrane, GO:0016126: sterol biosynthetic process, GO:0016491: oxidoreductase activity, GO:0055114: oxidation reduction
202195_s_at	TMED5	transmembrane emp24 protein transport domain containing 5	0.604	-0.727	0.027	0.12	0		2.416	1.273	0.001	0.01	1		1.46	0.546	0.084	0.71	0		2.695	1.43	0.002	0.02	1		1.846	0.884	0.029	0.12	0		NM_016040	50999	Hs.482873	GO:0005783: endoplasmic reticulum, GO:0005793: ER-Golgi intermediate compartment, GO:0006810: transport, GO:0016020: membrane, GO:0016021: integral to membrane
203023_at	NOP16	NOP16 nucleolar protein homolog (yeast)	0.663	-0.592	0.027	0.12	0		2.684	1.425	0	0	1		1.78	0.832	0.004	0.46	0		2.521	1.334	0.001	0.01	1		1.416	0.502	0.109	0.26	0		NM_016391	51491	Hs.696283	GO:0005634: nucleus, GO:0005730: nucleolus
217738_at	NAMPT	nicotinamide phosphoribosyltransferase	0.481	-1.055	0.027	0.12	0		4.347	2.12	0	0	1		2.093	1.065	0.026	0.6	0		6.637	2.731	0	0.01	1		3.172	1.665	0.007	0.06	0		NM_005746	10135	Hs.489615	GO:0005125: cytokine activity, GO:0005737: cytoplasm, GO:0005829: cytosol, GO:0007165: signal transduction, GO:0007267: cell-cell signaling, GO:0008284: positive regulation of cell proliferation, GO:0009435: NAD biosynthetic process, GO:0016757: transferase activity, transferring glycosyl groups, GO:0019363: pyridine nucleotide biosynthetic process, GO:0047280: nicotinamide phosphoribosyltransfer…	00760: Nicotinate and nicotinamide metabolism
201860_s_at	PLAT	plasminogen activator, tissue	0.308	-1.7	0.03	0.12	0		13.746	3.781	0	0	1		4.232	2.081	0.011	0.56	0		20.312	4.344	0	0.01	1		4.799	2.263	0.021	0.1	0		NM_000930	5327	Hs.491582	GO:0004252: serine-type endopeptidase activity, GO:0005576: extracellular region, GO:0005576: extracellular region, GO:0005615: extracellular space, GO:0006464: protein modification process, GO:0006508: proteolysis, GO:0007596: blood coagulation, GO:0008233: peptidase activity	04610: Complement and coagulation cascades
209520_s_at	NCBP1	nuclear cap binding protein subunit 1, 80kDa	0.469	-1.093	0.03	0.13	0		2.682	1.423	0.008	0.03	1		1.257	0.33	0.475	0.92	0		5.482	2.455	0.001	0.01	1		4.362	2.125	0.002	0.03	1		BC001450	4686	Hs.595669, Hs.686479	GO:0000339: RNA cap binding, GO:0000387: spliceosomal snRNP biogenesis, GO:0005515: protein binding, GO:0005634: nucleus, GO:0005654: nucleoplasm, GO:0005654: nucleoplasm, GO:0005829: cytosol, GO:0005845: mRNA cap binding complex, GO:0006379: mRNA cleavage, GO:0006810: transport, GO:0008380: RNA splicing, GO:0016070: RNA metabolic process, GO:0031442: positive regulation of mRNA 3'-end processing…
213427_at	RPP40	ribonuclease P/MRP 40kDa subunit	0.673	-0.571	0.03	0.12	0		2.093	1.065	0.001	0.01	1		1.409	0.494	0.055	0.67	0		2.063	1.045	0.003	0.03	1		1.465	0.551	0.079	0.22	0		NM_006638	10799	Hs.511756	GO:0004526: ribonuclease P activity, GO:0005515: protein binding, GO:0005634: nucleus, GO:0005655: nucleolar ribonuclease P complex, GO:0005730: nucleolus, GO:0008033: tRNA processing, GO:0016787: hydrolase activity
41037_at	TEAD4	TEA domain family member 4	0.501	-0.996	0.03	0.13	0		3.449	1.786	0.001	0.01	1		1.729	0.79	0.076	0.7	0		3.325	1.733	0.005	0.03	1		1.923	0.943	0.085	0.23	0		U63824	7004	Hs.94865	GO:0001501: skeletal system development, GO:0003700: transcription factor activity, GO:0003702: RNA polymerase II transcription factor activity, GO:0005634: nucleus, GO:0006357: regulation of transcription from RNA polymerase II promoter, GO:0007517: muscle organ development
203265_s_at	MAP2K4	mitogen-activated protein kinase kinase 4	0.634	-0.657	0.031	0.13	0		2.116	1.082	0.002	0.01	1		1.342	0.425	0.14	0.76	0		2.735	1.452	0.001	0.02	1		2.038	1.027	0.009	0.07	0		NM_003010	6416	Hs.514681	GO:0000166: nucleotide binding, GO:0004674: protein serine/threonine kinase activity, GO:0004713: protein tyrosine kinase activity, GO:0005515: protein binding, GO:0005524: ATP binding, GO:0006468: protein amino acid phosphorylation, GO:0007165: signal transduction, GO:0007254: JNK cascade, GO:0016740: transferase activity	04010: MAPK signaling pathway, 04012: ErbB signaling pathway, 04620: Toll-like receptor signaling pathway, 04664: Fc epsilon RI signaling pathway, 04912: GnRH signaling pathway, 05120: Epithelial cell signaling in Helicobacter pylori infection
209395_at	CHI3L1	chitinase 3-like 1 (cartilage glycoprotein-39)	0.567	-0.82	0.031	0.13	0		2.369	1.244	0.003	0.02	1		1.342	0.424	0.23	0.82	0		2.802	1.486	0.004	0.03	1		2.088	1.062	0.025	0.11	0		M80927	1116	Hs.382202	GO:0003824: catalytic activity, GO:0004568: chitinase activity, GO:0005201: extracellular matrix structural constituent, GO:0005529: sugar binding, GO:0005576: extracellular region, GO:0005578: proteinaceous extracellular matrix, GO:0005615: extracellular space, GO:0005975: carbohydrate metabolic process, GO:0006032: chitin catabolic process, GO:0043169: cation binding
207181_s_at	CASP7	caspase 7, apoptosis-related cysteine peptidase	0.676	-0.564	0.032	0.13	0		2.183	1.126	0	0.01	1		1.477	0.562	0.032	0.62	0		2.492	1.317	0.001	0.01	1		1.687	0.755	0.022	0.1	0		NM_001227	840	Hs.9216	GO:0004197: cysteine-type endopeptidase activity, GO:0005515: protein binding, GO:0005737: cytoplasm, GO:0005789: endoplasmic reticulum membrane, GO:0005829: cytosol, GO:0006508: proteolysis, GO:0006915: apoptosis, GO:0008233: peptidase activity, GO:0031966: mitochondrial membrane	04210: Apoptosis, 05010: Alzheimer's disease
210285_x_at	WTAP	Wilms tumor 1 associated protein	0.555	-0.85	0.032	0.13	0		2.138	1.097	0.009	0.04	1		1.186	0.247	0.497	0.93	0		3.534	1.821	0.001	0.02	1		2.978	1.575	0.003	0.04	1		BC000383	9589	Hs.446091, Hs.710715	GO:0005634: nucleus, GO:0005730: nucleolus, GO:0006397: mRNA processing, GO:0007049: cell cycle, GO:0008380: RNA splicing, GO:0031965: nuclear membrane
213572_s_at	SERPINB1	serpin peptidase inhibitor, clade B (ovalbumin), member 1	0.406	-1.301	0.033	0.13	0		5.949	2.573	0	0.01	1		2.415	1.272	0.036	0.63	0		5.952	2.573	0.002	0.02	1		2.465	1.302	0.074	0.21	0		AI554300	1992	Hs.381167	GO:0004867: serine-type endopeptidase inhibitor activity, GO:0005737: cytoplasm, GO:0030414: peptidase inhibitor activity
218982_s_at			0.642	-0.638	0.033	0.13	0		2.776	1.473	0	0	1		1.784	0.835	0.008	0.56	0		2.399	1.262	0.002	0.02	1		1.345	0.428	0.218	0.4	0		NM_015969			GO:0003677: DNA binding, GO:0003735: structural constituent of ribosome, GO:0005488: binding, GO:0005622: intracellular, GO:0005634: nucleus, GO:0005739: mitochondrion, GO:0005763: mitochondrial small ribosomal subunit, GO:0005840: ribosome, GO:0006355: regulation of transcription, DNA-dependent, GO:0006412: translation, GO:0006810: transport, GO:0008270: zinc ion binding, GO:0016020: membrane, G…
200648_s_at	GLUL	glutamate-ammonia ligase (glutamine synthetase)	0.401	-1.319	0.034	0.13	0		3.197	1.677	0.01	0.04	1		1.282	0.358	0.529	0.94	0		11.674	3.545	0	0.01	1		9.11	3.187	0	0.02	1		NM_002065	2752	Hs.518525	GO:0000166: nucleotide binding, GO:0004356: glutamate-ammonia ligase activity, GO:0005524: ATP binding, GO:0005622: intracellular, GO:0005737: cytoplasm, GO:0005739: mitochondrion, GO:0005794: Golgi apparatus, GO:0006542: glutamine biosynthetic process, GO:0006807: nitrogen compound metabolic process, GO:0009749: response to glucose stimulus, GO:0016874: ligase activity, GO:0042802: identical pro…	00250: Alanine, aspartate and glutamate metabolism, 00330: Arginine and proline metabolism, 00910: Nitrogen metabolism, 01100: Metabolic pathways
212378_at	GART	phosphoribosylglycinamide formyltransferase, phosphoribosylglycinamide synthetase, phosphoribosylaminoimidazole synthetase	0.58	-0.786	0.034	0.13	0		2.311	1.209	0.003	0.02	1		1.34	0.422	0.224	0.82	0		4.519	2.176	0	0.01	1		3.372	1.753	0.001	0.02	1		NM_000819	2618	Hs.473648	GO:0000166: nucleotide binding, GO:0004637: phosphoribosylamine-glycine ligase activity, GO:0004637: phosphoribosylamine-glycine ligase activity, GO:0004641: phosphoribosylformylglycinamidine cyclo-ligase activity, GO:0004641: phosphoribosylformylglycinamidine cyclo-ligase activity, GO:0004644: phosphoribosylglycinamide formyltransferase activity, GO:0005515: protein binding, GO:0005524: ATP bind…	00230: Purine metabolism, 00670: One carbon pool by folate, 01100: Metabolic pathways
201420_s_at	WDR77	WD repeat domain 77	0.592	-0.756	0.035	0.14	0		2.351	1.233	0.002	0.02	1		1.392	0.477	0.16	0.78	0		3.659	1.871	0	0.01	1		2.629	1.394	0.004	0.04	1		BF975273	79084	Hs.204773	GO:0000387: spliceosomal snRNP biogenesis, GO:0005634: nucleus, GO:0005737: cytoplasm
210754_s_at	LYN	v-yes-1 Yamaguchi sarcoma viral related oncogene homolog	0.501	-0.998	0.036	0.14	0		3.212	1.683	0.002	0.01	1		1.608	0.686	0.13	0.75	0		10.545	3.398	0	0	1		6.556	2.713	0	0.01	1		M79321	4067	Hs.699154	GO:0000166: nucleotide binding, GO:0004715: non-membrane spanning protein tyrosine kinase activity, GO:0004716: receptor signaling protein tyrosine kinase activity, GO:0005515: protein binding, GO:0005515: protein binding, GO:0005524: ATP binding, GO:0005634: nucleus, GO:0005737: cytoplasm, GO:0005794: Golgi apparatus, GO:0005886: plasma membrane, GO:0005886: plasma membrane, GO:0006468: protein …	04062: Chemokine signaling pathway, 04662: B cell receptor signaling pathway, 04664: Fc epsilon RI signaling pathway, 04666: Fc gamma R-mediated phagocytosis, 04730: Long-term depression, 05120: Epithelial cell signaling in Helicobacter pylori infection
201912_s_at	GSPT1	G1 to S phase transition 1	0.533	-0.908	0.039	0.14	0		2.464	1.301	0.006	0.03	1		1.314	0.394	0.337	0.88	0		4.105	2.037	0.001	0.02	1		3.125	1.644	0.005	0.05	0		NM_002094	2935	Hs.528780	GO:0000082: G1/S transition of mitotic cell cycle, GO:0000166: nucleotide binding, GO:0000184: nuclear-transcribed mRNA catabolic process, nonsense-mediated decay, GO:0003747: translation release factor activity, GO:0003924: GTPase activity, GO:0005515: protein binding, GO:0005525: GTP binding, GO:0005622: intracellular, GO:0006412: translation, GO:0006479: protein amino acid methylation
209310_s_at	CASP4	caspase 4, apoptosis-related cysteine peptidase	0.657	-0.605	0.039	0.14	0		2.022	1.016	0.002	0.02	1		1.33	0.411	0.143	0.76	0		2.764	1.467	0.001	0.01	1		2.079	1.056	0.007	0.06	0		U25804	837	Hs.138378	GO:0004197: cysteine-type endopeptidase activity, GO:0005515: protein binding, GO:0005622: intracellular, GO:0006508: proteolysis, GO:0006917: induction of apoptosis, GO:0008233: peptidase activity, GO:0042981: regulation of apoptosis
205590_at	RASGRP1	RAS guanyl releasing protein 1 (calcium and DAG-regulated)	0.669	-0.58	0.04	0.15	0		2.348	1.232	0	0	1		1.571	0.652	0.024	0.59	0		2.025	1.018	0.007	0.04	1		1.289	0.366	0.264	0.45	0		NM_005739	10125	Hs.591127	GO:0005085: guanyl-nucleotide exchange factor activity, GO:0005509: calcium ion binding, GO:0005515: protein binding, GO:0005622: intracellular, GO:0005624: membrane fraction, GO:0005737: cytoplasm, GO:0005783: endoplasmic reticulum, GO:0005794: Golgi apparatus, GO:0005829: cytosol, GO:0005886: plasma membrane, GO:0007265: Ras protein signal transduction, GO:0008270: zinc ion binding, GO:0019992:…	04010: MAPK signaling pathway, 04660: T cell receptor signaling pathway
219461_at	PAK6	p21 protein (Cdc42/Rac)-activated kinase 6	0.652	-0.618	0.04	0.15	0		2.205	1.141	0.001	0.01	1		1.437	0.523	0.075	0.7	0		2.17	1.118	0.005	0.04	1		1.51	0.595	0.098	0.25	0		AJ236915	56924	Hs.513645	GO:0000166: nucleotide binding, GO:0004674: protein serine/threonine kinase activity, GO:0005515: protein binding, GO:0005524: ATP binding, GO:0006468: protein amino acid phosphorylation, GO:0016740: transferase activity	04012: ErbB signaling pathway, 04360: Axon guidance, 04510: Focal adhesion, 04660: T cell receptor signaling pathway, 04810: Regulation of actin cytoskeleton, 05211: Renal cell carcinoma
203256_at	CDH3	cadherin 3, type 1, P-cadherin (placental)	0.413	-1.274	0.043	0.15	0		5.147	2.364	0.001	0.01	1		2.128	1.089	0.078	0.7	0		6.741	2.753	0.002	0.02	1		3.168	1.664	0.034	0.13	0		NM_001793	1001	Hs.191842	GO:0005509: calcium ion binding, GO:0005515: protein binding, GO:0005886: plasma membrane, GO:0005913: cell-cell adherens junction, GO:0007156: homophilic cell adhesion, GO:0007601: visual perception, GO:0016021: integral to membrane, GO:0050896: response to stimulus	04514: Cell adhesion molecules (CAMs)
205595_at	DSG3	desmoglein 3 (pemphigus vulgaris antigen)	0.361	-1.472	0.048	0.16	0		4.385	2.132	0.008	0.03	1		1.581	0.661	0.343	0.88	0		9.951	3.315	0.002	0.02	1		6.295	2.654	0.007	0.06	0		NM_001944	1830	Hs.1925	GO:0005509: calcium ion binding, GO:0005515: protein binding, GO:0005829: cytosol, GO:0005886: plasma membrane, GO:0005886: plasma membrane, GO:0007155: cell adhesion, GO:0007156: homophilic cell adhesion, GO:0016021: integral to membrane, GO:0030054: cell junction, GO:0030057: desmosome
210904_s_at	IL13RA1	interleukin 13 receptor, alpha 1	0.326	-1.616	0.048	0.16	0		5.328	2.414	0.006	0.03	1		1.738	0.797	0.298	0.86	0		13.376	3.742	0.001	0.02	1		7.696	2.944	0.007	0.06	0		U81380	3597	Hs.496646	GO:0004872: receptor activity, GO:0004896: cytokine receptor activity, GO:0005515: protein binding, GO:0005886: plasma membrane, GO:0005898: interleukin-13 receptor complex, GO:0007166: cell surface receptor linked signal transduction, GO:0016021: integral to membrane	04060: Cytokine-cytokine receptor interaction, 04630: Jak-STAT signaling pathway
203072_at	MYO1E	myosin IE	0.626	-0.677	0.052	0.17	0		2.386	1.254	0.002	0.01	1		1.492	0.578	0.09	0.71	0		3.345	1.742	0.001	0.01	1		2.241	1.164	0.011	0.07	0		NM_004998	4643	Hs.654506	GO:0000146: microfilament motor activity, GO:0000166: nucleotide binding, GO:0001570: vasculogenesis, GO:0001701: in utero embryonic development, GO:0001822: kidney development, GO:0003779: actin binding, GO:0005516: calmodulin binding, GO:0005524: ATP binding, GO:0006807: nitrogen compound metabolic process, GO:0016459: myosin complex, GO:0030048: actin filament-based movement, GO:0035166: post-…
203594_at	RTCD1	RNA terminal phosphate cyclase domain 1	0.684	-0.548	0.052	0.17	0		2.109	1.077	0.001	0.01	1		1.443	0.529	0.06	0.68	0		2.244	1.166	0.003	0.03	1		1.555	0.637	0.065	0.19	0		NM_003729	8634	Hs.484222	GO:0000166: nucleotide binding, GO:0003723: RNA binding, GO:0003963: RNA-3'-phosphate cyclase activity, GO:0005524: ATP binding, GO:0005634: nucleus, GO:0005654: nucleoplasm, GO:0006396: RNA processing
212141_at	MCM4	minichromosome maintenance complex component 4	0.608	-0.718	0.053	0.17	0		2.913	1.543	0.001	0.01	1		1.772	0.825	0.029	0.6	0		3.431	1.779	0.001	0.02	1		1.937	0.954	0.039	0.14	0		AA604621	4173	Hs.460184	GO:0000166: nucleotide binding, GO:0003677: DNA binding, GO:0003678: DNA helicase activity, GO:0003697: single-stranded DNA binding, GO:0005515: protein binding, GO:0005524: ATP binding, GO:0005634: nucleus, GO:0005654: nucleoplasm, GO:0005730: nucleolus, GO:0006260: DNA replication, GO:0006260: DNA replication, GO:0006268: DNA unwinding during replication, GO:0006270: DNA replication initiation,…	03030: DNA replication, 04110: Cell cycle
210563_x_at	CFLAR	CASP8 and FADD-like apoptosis regulator	0.563	-0.828	0.056	0.17	0		2.382	1.252	0.008	0.03	1		1.342	0.425	0.3	0.86	0		4.579	2.195	0.001	0.01	1		3.411	1.77	0.003	0.04	1		U97075	8837	Hs.390736	GO:0004197: cysteine-type endopeptidase activity, GO:0005515: protein binding, GO:0006508: proteolysis, GO:0006916: anti-apoptosis, GO:0008624: induction of apoptosis by extracellular signals, GO:0042981: regulation of apoptosis, GO:0043123: positive regulation of I-kappaB kinase/NF-kappaB cascade, GO:0044419: interspecies interaction between organisms	04210: Apoptosis
212365_at	MYO1B	myosin IB	0.44	-1.184	0.056	0.17	0		4.226	2.079	0.003	0.02	1		1.86	0.896	0.136	0.75	0		5.754	2.525	0.003	0.03	1		3.093	1.629	0.036	0.14	0		BF215996	4430	Hs.439620	GO:0000166: nucleotide binding, GO:0003774: motor activity, GO:0003779: actin binding, GO:0005516: calmodulin binding, GO:0005524: ATP binding, GO:0016459: myosin complex
222162_s_at	ADAMTS1	ADAM metallopeptidase with thrombospondin type 1 motif, 1	1.666	0.736	0.056	0.18	0		2.198	1.136	0.007	0.03	1		3.661	1.872	0	0.2	0		2.636	1.398	0.007	0.04	1		0.72	-0.474	0.294	0.48	0		AK023795	9510	Hs.643357	GO:0001542: ovulation from ovarian follicle, GO:0001822: kidney development, GO:0004222: metalloendopeptidase activity, GO:0005515: protein binding, GO:0005576: extracellular region, GO:0005604: basement membrane, GO:0006508: proteolysis, GO:0007229: integrin-mediated signaling pathway, GO:0008201: heparin binding, GO:0008233: peptidase activity, GO:0008270: zinc ion binding, GO:0008285: negative…
222231_s_at	LRRC59	leucine rich repeat containing 59	0.666	-0.586	0.056	0.17	0		2.826	1.499	0	0	1		1.883	0.913	0.006	0.55	0		3.398	1.765	0	0.01	1		1.804	0.852	0.028	0.12	0		AK025328	55379	Hs.370927	GO:0005515: protein binding, GO:0005783: endoplasmic reticulum, GO:0005792: microsome, GO:0016020: membrane, GO:0016021: integral to membrane, GO:0042645: mitochondrial nucleoid
218796_at	FERMT1	fermitin family homolog 1 (Drosophila)	0.558	-0.843	0.058	0.18	0		3.82	1.934	0	0.01	1		2.13	1.091	0.019	0.56	0		3.829	1.937	0.002	0.02	1		1.798	0.846	0.115	0.27	0		NM_017671	55612	Hs.472054	GO:0005515: protein binding, GO:0005737: cytoplasm, GO:0005856: cytoskeleton, GO:0005886: plasma membrane, GO:0005925: focal adhesion, GO:0007155: cell adhesion, GO:0030054: cell junction, GO:0042995: cell projection
209653_at	KPNA4	karyopherin alpha 4 (importin alpha 3)	0.681	-0.554	0.06	0.18	0		2.363	1.241	0.001	0.01	1		1.61	0.687	0.024	0.59	0		2.248	1.168	0.004	0.03	1		1.396	0.481	0.171	0.34	0		U93240	3840	Hs.715552	GO:0005515: protein binding, GO:0005634: nucleus, GO:0005643: nuclear pore, GO:0005737: cytoplasm, GO:0006607: NLS-bearing substrate import into nucleus, GO:0006886: intracellular protein transport, GO:0008565: protein transporter activity
219763_at	DENND1A	DENN/MADD domain containing 1A	0.703	-0.509	0.06	0.18	0		2.345	1.23	0	0	1		1.649	0.721	0.012	0.56	0		2.103	1.073	0.004	0.03	1		1.276	0.352	0.269	0.46	0		NM_024820	57706	Hs.568340	GO:0005515: protein binding, GO:0005886: plasma membrane, GO:0017124: SH3 domain binding, GO:0030054: cell junction, GO:0030425: dendrite, GO:0030665: clathrin coated vesicle membrane, GO:0031410: cytoplasmic vesicle, GO:0043025: cell soma, GO:0045202: synapse, GO:0048488: synaptic vesicle endocytosis
204281_at	TEAD4	TEA domain family member 4	0.706	-0.501	0.061	0.18	0		2.041	1.029	0.001	0.01	1		1.442	0.528	0.05	0.66	0		2.015	1.011	0.005	0.04	1		1.398	0.483	0.133	0.29	0		NM_003213	7004	Hs.94865	GO:0001501: skeletal system development, GO:0003700: transcription factor activity, GO:0003702: RNA polymerase II transcription factor activity, GO:0005634: nucleus, GO:0006357: regulation of transcription from RNA polymerase II promoter, GO:0007517: muscle organ development
217202_s_at	GLUL	glutamate-ammonia ligase (glutamine synthetase)	0.456	-1.132	0.061	0.18	0		3.201	1.679	0.01	0.04	1		1.461	0.547	0.339	0.88	0		6.158	2.623	0.002	0.02	1		4.215	2.076	0.01	0.07	0		U08626	2752	Hs.518525	GO:0000166: nucleotide binding, GO:0004356: glutamate-ammonia ligase activity, GO:0005524: ATP binding, GO:0005622: intracellular, GO:0005737: cytoplasm, GO:0005739: mitochondrion, GO:0005794: Golgi apparatus, GO:0006542: glutamine biosynthetic process, GO:0006807: nitrogen compound metabolic process, GO:0009749: response to glucose stimulus, GO:0016874: ligase activity, GO:0042802: identical pro…	00250: Alanine, aspartate and glutamate metabolism, 00330: Arginine and proline metabolism, 00910: Nitrogen metabolism, 01100: Metabolic pathways
217784_at	YKT6	YKT6 v-SNARE homolog (S. cerevisiae)	0.635	-0.655	0.061	0.18	0		2.003	1.002	0.008	0.04	1		1.273	0.348	0.295	0.86	0		2.437	1.285	0.006	0.04	1		1.915	0.938	0.034	0.13	0		NM_006555	10652	Hs.520794	GO:0005484: SNAP receptor activity, GO:0005737: cytoplasm, GO:0005768: endosome, GO:0005783: endoplasmic reticulum, GO:0005794: Golgi apparatus, GO:0005829: cytosol, GO:0005887: integral to plasma membrane, GO:0006888: ER to Golgi vesicle-mediated transport, GO:0006903: vesicle targeting, GO:0006904: vesicle docking during exocytosis, GO:0015031: protein transport, GO:0016020: membrane, GO:001674…	04130: SNARE interactions in vesicular transport
218305_at	IPO4	importin 4	0.7	-0.514	0.065	0.19	0		2.169	1.117	0.001	0.01	1		1.519	0.603	0.034	0.63	0		2.194	1.133	0.003	0.03	1		1.444	0.53	0.116	0.27	0		NM_024658	79711	Hs.411865	GO:0000059: protein import into nucleus, docking, GO:0005515: protein binding, GO:0005634: nucleus, GO:0005643: nuclear pore, GO:0005737: cytoplasm, GO:0006886: intracellular protein transport, GO:0008565: protein transporter activity
202613_at	CTPS	CTP synthase	0.598	-0.741	0.066	0.19	0		3.411	1.77	0	0.01	1		2.041	1.029	0.016	0.56	0		2.906	1.539	0.005	0.04	1		1.424	0.51	0.283	0.47	0		NM_001905	1503	Hs.473087	GO:0000166: nucleotide binding, GO:0003883: CTP synthase activity, GO:0003883: CTP synthase activity, GO:0003883: CTP synthase activity, GO:0005515: protein binding, GO:0005524: ATP binding, GO:0005575: cellular_component, GO:0005829: cytosol, GO:0006139: nucleobase, nucleoside, nucleotide and nucleic acid metabolic process, GO:0006221: pyrimidine nucleotide biosynthetic process, GO:0006241: CTP …	00240: Pyrimidine metabolism, 01100: Metabolic pathways
219258_at	TIPIN	TIMELESS interacting protein	0.759	-0.399	0.066	0.19	0		2.362	1.24	0	0	1		1.792	0.841	0.001	0.46	0		2.587	1.371	0	0	1		1.444	0.53	0.05	0.17	0		NM_017858	54962	Hs.572318	GO:0000076: DNA replication checkpoint, GO:0000790: nuclear chromatin, GO:0005515: protein binding, GO:0005634: nucleus, GO:0005737: cytoplasm, GO:0006974: response to DNA damage stimulus, GO:0007049: cell cycle, GO:0007067: mitosis, GO:0008284: positive regulation of cell proliferation, GO:0031573: intra-S DNA damage checkpoint, GO:0033262: regulation of DNA replication during S phase, GO:004847…
218239_s_at	GTPBP4	GTP binding protein 4	0.686	-0.544	0.067	0.19	0		2.332	1.222	0.001	0.01	1		1.599	0.677	0.027	0.6	0		2.283	1.191	0.004	0.03	1		1.428	0.514	0.15	0.32	0		NM_012341	23560	Hs.215766	GO:0000079: regulation of cyclin-dependent protein kinase activity, GO:0000166: nucleotide binding, GO:0003924: GTPase activity, GO:0005515: protein binding, GO:0005525: GTP binding, GO:0005634: nucleus, GO:0005730: nucleolus, GO:0005737: cytoplasm, GO:0008156: negative regulation of DNA replication, GO:0008285: negative regulation of cell proliferation, GO:0022408: negative regulation of cell-ce…
218653_at	SLC25A15	solute carrier family 25 (mitochondrial carrier; ornithine transporter) member 15	0.646	-0.63	0.068	0.19	0		2.856	1.514	0	0.01	1		1.846	0.884	0.015	0.56	0		2.444	1.29	0.006	0.04	1		1.324	0.405	0.317	0.51	0		NM_014252	10166	Hs.646645, Hs.655240	GO:0000050: urea cycle, GO:0000064: L-ornithine transmembrane transporter activity, GO:0000066: mitochondrial ornithine transport, GO:0005215: transporter activity, GO:0005488: binding, GO:0005739: mitochondrion, GO:0005743: mitochondrial inner membrane, GO:0006520: cellular amino acid metabolic process, GO:0006810: transport, GO:0016020: membrane, GO:0016021: integral to membrane
210164_at	GZMB	granzyme B (granzyme 2, cytotoxic T-lymphocyte-associated serine esterase 1)	0.36	-1.472	0.069	0.2	0		7.069	2.822	0.002	0.02	1		2.548	1.349	0.092	0.71	0		7.515	2.91	0.007	0.04	1		2.949	1.56	0.112	0.26	0		J03189	3002	Hs.1051	GO:0001772: immunological synapse, GO:0004252: serine-type endopeptidase activity, GO:0005515: protein binding, GO:0005634: nucleus, GO:0005737: cytoplasm, GO:0005829: cytosol, GO:0006508: proteolysis, GO:0006915: apoptosis, GO:0006922: cleavage of lamin, GO:0008233: peptidase activity, GO:0019835: cytolysis	04650: Natural killer cell mediated cytotoxicity, 04940: Type I diabetes mellitus, 05320: Autoimmune thyroid disease, 05330: Allograft rejection, 05332: Graft-versus-host disease
220655_at	TNIP3	TNFAIP3 interacting protein 3	0.308	-1.697	0.069	0.2	0		14.855	3.893	0.001	0.01	1		4.582	2.196	0.024	0.59	0		13.75	3.781	0.004	0.03	1		3.001	1.585	0.158	0.33	0		NM_024873	79931	Hs.208206
218498_s_at	ERO1L	ERO1-like (S. cerevisiae)	0.516	-0.956	0.07	0.2	0		4.095	2.034	0.001	0.01	1		2.111	1.078	0.044	0.65	0		4.113	2.04	0.005	0.03	1		1.948	0.962	0.131	0.29	0		NM_014584	30001	Hs.592304	GO:0005515: protein binding, GO:0005624: membrane fraction, GO:0005783: endoplasmic reticulum, GO:0005789: endoplasmic reticulum membrane, GO:0005792: microsome, GO:0006464: protein modification process, GO:0006467: protein thiol-disulfide exchange, GO:0006810: transport, GO:0009055: electron carrier activity, GO:0009266: response to temperature stimulus, GO:0016020: membrane, GO:0016491: oxidore…	05110: Vibrio cholerae infection
202859_x_at	IL8	interleukin 8	0.138	-2.857	0.071	0.2	0		34.583	5.112	0.004	0.02	1		4.774	2.255	0.144	0.76	0		234.278	7.872	0.001	0.02	1		49.076	5.617	0.008	0.06	0		NM_000584	3576	Hs.624	GO:0001525: angiogenesis, GO:0005153: interleukin-8 receptor binding, GO:0005515: protein binding, GO:0005576: extracellular region, GO:0005615: extracellular space, GO:0006928: cell motion, GO:0006935: chemotaxis, GO:0006954: inflammatory response, GO:0006955: immune response, GO:0007050: cell cycle arrest, GO:0007186: G-protein coupled receptor protein signaling pathway, GO:0007242: intracellul…	04060: Cytokine-cytokine receptor interaction, 04062: Chemokine signaling pathway, 04620: Toll-like receptor signaling pathway, 04622: RIG-I-like receptor signaling pathway, 05120: Epithelial cell signaling in Helicobacter pylori infection, 05200: Pathways in cancer, 05219: Bladder cancer
208152_s_at	DDX21	DEAD (Asp-Glu-Ala-Asp) box polypeptide 21	0.759	-0.397	0.071	0.2	0		2.333	1.222	0	0	1		1.772	0.825	0.001	0.46	0		2.351	1.233	0	0.01	1		1.327	0.408	0.126	0.29	0		NM_004728	9188	Hs.223141, Hs.576875	GO:0000166: nucleotide binding, GO:0003723: RNA binding, GO:0004004: ATP-dependent RNA helicase activity, GO:0004386: helicase activity, GO:0005515: protein binding, GO:0005524: ATP binding, GO:0005634: nucleus, GO:0005730: nucleolus, GO:0016787: hydrolase activity
210001_s_at	SOCS1	suppressor of cytokine signaling 1	0.676	-0.564	0.075	0.21	0		4.659	2.22	0	0	1		3.151	1.656	0	0.19	0		5.124	2.357	0	0	1		1.626	0.702	0.073	0.21	0		AB005043	8651	Hs.50640	GO:0001932: regulation of protein amino acid phosphorylation, GO:0004860: protein kinase inhibitor activity, GO:0005159: insulin-like growth factor receptor binding, GO:0005515: protein binding, GO:0005737: cytoplasm, GO:0007242: intracellular signaling cascade, GO:0019221: cytokine-mediated signaling pathway, GO:0019901: protein kinase binding, GO:0019941: modification-dependent protein cataboli…	04120: Ubiquitin mediated proteolysis, 04630: Jak-STAT signaling pathway, 04910: Insulin signaling pathway, 04930: Type II diabetes mellitus
201516_at	SRM	spermidine synthase	0.628	-0.672	0.076	0.21	0		2.401	1.263	0.003	0.02	1		1.507	0.591	0.114	0.74	0		3.412	1.77	0.001	0.02	1		2.265	1.179	0.017	0.09	0		NM_003132	6723	Hs.76244	GO:0004766: spermidine synthase activity, GO:0008295: spermidine biosynthetic process, GO:0016740: transferase activity	00270: Cysteine and methionine metabolism, 00330: Arginine and proline metabolism, 00410: beta-Alanine metabolism, 00480: Glutathione metabolism, 01100: Metabolic pathways
201583_s_at	SEC23B	Sec23 homolog B (S. cerevisiae)	0.597	-0.744	0.077	0.21	0		2.278	1.188	0.009	0.04	1		1.36	0.444	0.271	0.85	0		3.644	1.865	0.002	0.02	1		2.679	1.422	0.011	0.07	0		NM_006363	10483	Hs.369373, Hs.460238	GO:0000139: Golgi membrane, GO:0005515: protein binding, GO:0005783: endoplasmic reticulum, GO:0005789: endoplasmic reticulum membrane, GO:0005794: Golgi apparatus, GO:0006886: intracellular protein transport, GO:0006888: ER to Golgi vesicle-mediated transport, GO:0008270: zinc ion binding, GO:0016020: membrane, GO:0016192: vesicle-mediated transport, GO:0030127: COPII vesicle coat, GO:0033116: E…
204715_at	PANX1	pannexin 1	0.625	-0.678	0.079	0.21	0		3.208	1.681	0	0.01	1		2.004	1.003	0.015	0.56	0		2.699	1.432	0.006	0.04	1		1.347	0.429	0.345	0.53	0		NM_015368	24145	Hs.591976	GO:0005102: receptor binding, GO:0005886: plasma membrane, GO:0005921: gap junction, GO:0006812: cation transport, GO:0016021: integral to membrane, GO:0030054: cell junction, GO:0032059: bleb, GO:0033198: response to ATP, GO:0050715: positive regulation of cytokine secretion, GO:0050717: positive regulation of interleukin-1 alpha secretion, GO:0050718: positive regulation of interleukin-1 beta s…
209765_at	ADAM19	ADAM metallopeptidase domain 19 (meltrin beta)	0.646	-0.631	0.084	0.22	0		3.464	1.793	0	0	1		2.238	1.162	0.004	0.5	0		3.643	1.865	0.001	0.01	1		1.628	0.703	0.115	0.27	0		AF311317	8728	Hs.483944	GO:0004222: metalloendopeptidase activity, GO:0006508: proteolysis, GO:0008233: peptidase activity, GO:0008270: zinc ion binding, GO:0016020: membrane, GO:0016021: integral to membrane, GO:0017124: SH3 domain binding, GO:0046872: metal ion binding
210793_s_at	NUP98	nucleoporin 98kDa	0.672	-0.573	0.087	0.23	0		2.262	1.178	0.002	0.02	1		1.521	0.605	0.072	0.7	0		2.622	1.391	0.003	0.03	1		1.724	0.785	0.06	0.18	0		U41815	4928	Hs.524750	GO:0000059: protein import into nucleus, docking, GO:0000776: kinetochore, GO:0005215: transporter activity, GO:0005515: protein binding, GO:0005634: nucleus, GO:0005654: nucleoplasm, GO:0006260: DNA replication, GO:0006913: nucleocytoplasmic transport, GO:0006999: nuclear pore organization, GO:0015031: protein transport, GO:0016020: membrane, GO:0017056: structural constituent of nuclear pore, G…
218238_at	GTPBP4	GTP binding protein 4	0.694	-0.528	0.089	0.23	0		2.25	1.17	0.001	0.01	1		1.561	0.642	0.044	0.65	0		3.012	1.591	0.001	0.01	1		1.93	0.948	0.02	0.1	0		NM_012341	23560	Hs.215766	GO:0000079: regulation of cyclin-dependent protein kinase activity, GO:0000166: nucleotide binding, GO:0003924: GTPase activity, GO:0005515: protein binding, GO:0005525: GTP binding, GO:0005634: nucleus, GO:0005730: nucleolus, GO:0005737: cytoplasm, GO:0008156: negative regulation of DNA replication, GO:0008285: negative regulation of cell proliferation, GO:0022408: negative regulation of cell-ce…
60474_at	FERMT1	fermitin family homolog 1 (Drosophila)	0.57	-0.811	0.094	0.24	0		4.208	2.073	0.001	0.01	1		2.399	1.262	0.015	0.56	0		4.541	2.183	0.002	0.02	1		1.893	0.921	0.121	0.28	0		AA469071	55612	Hs.472054	GO:0005515: protein binding, GO:0005737: cytoplasm, GO:0005856: cytoskeleton, GO:0005886: plasma membrane, GO:0005925: focal adhesion, GO:0007155: cell adhesion, GO:0030054: cell junction, GO:0042995: cell projection
204470_at	CXCL1	chemokine (C-X-C motif) ligand 1 (melanoma growth stimulating activity, alpha)	0.203	-2.303	0.095	0.24	0		39.149	5.291	0.001	0.01	1		7.935	2.988	0.036	0.63	0		62.154	5.958	0.002	0.02	1		7.833	2.97	0.082	0.22	0		NM_001511	2919	Hs.789	GO:0005576: extracellular region, GO:0005615: extracellular space, GO:0006935: chemotaxis, GO:0006954: inflammatory response, GO:0006955: immune response, GO:0007186: G-protein coupled receptor protein signaling pathway, GO:0007242: intracellular signaling cascade, GO:0007399: nervous system development, GO:0008009: chemokine activity, GO:0008047: enzyme activator activity, GO:0008083: growth fac…	04060: Cytokine-cytokine receptor interaction, 04062: Chemokine signaling pathway, 05120: Epithelial cell signaling in Helicobacter pylori infection
203622_s_at	PNO1	partner of NOB1 homolog (S. cerevisiae)	0.611	-0.711	0.098	0.25	0		2.261	1.177	0.012	0.04	1		1.382	0.466	0.263	0.84	0		3.096	1.631	0.006	0.04	1		2.241	1.164	0.035	0.13	0		NM_020143	56902	Hs.262858	GO:0003723: RNA binding, GO:0005634: nucleus, GO:0005730: nucleolus
209626_s_at	OSBPL3	oxysterol binding protein-like 3	0.634	-0.658	0.1	0.25	0		3.094	1.629	0.001	0.01	1		1.96	0.971	0.022	0.57	0		3.127	1.645	0.003	0.03	1		1.595	0.674	0.166	0.34	0		AY008372	26031	Hs.520259	GO:0005515: protein binding, GO:0006869: lipid transport, GO:0008202: steroid metabolic process
202528_at	GALE	UDP-galactose-4-epimerase	0.693	-0.528	0.104	0.25	0		2.195	1.134	0.003	0.02	1		1.522	0.606	0.066	0.69	0		2.42	1.275	0.005	0.03	1		1.59	0.669	0.096	0.24	0		NM_000403	2582	Hs.632380	GO:0003978: UDP-glucose 4-epimerase activity, GO:0003978: UDP-glucose 4-epimerase activity, GO:0005488: binding, GO:0005829: cytosol, GO:0005975: carbohydrate metabolic process, GO:0016853: isomerase activity, GO:0019388: galactose catabolic process, GO:0042803: protein homodimerization activity, GO:0044237: cellular metabolic process, GO:0050662: coenzyme binding	00052: Galactose metabolism, 00520: Amino sugar and nucleotide sugar metabolism, 01100: Metabolic pathways
213006_at	CEBPD	CCAAT/enhancer binding protein (C/EBP), delta	0.556	-0.846	0.104	0.25	0		4.295	2.103	0.001	0.01	1		2.389	1.257	0.022	0.58	0		4.749	2.248	0.003	0.02	1		1.988	0.991	0.121	0.28	0		AV655640	1052	Hs.440829	GO:0003700: transcription factor activity, GO:0005634: nucleus, GO:0006355: regulation of transcription, DNA-dependent, GO:0006366: transcription from RNA polymerase II promoter, GO:0043565: sequence-specific DNA binding, GO:0046983: protein dimerization activity
209774_x_at	CXCL2	chemokine (C-X-C motif) ligand 2	0.334	-1.583	0.107	0.26	0		12.686	3.665	0.002	0.01	1		4.235	2.082	0.041	0.64	0		12.676	3.664	0.007	0.04	1		2.993	1.582	0.184	0.36	0		M57731	2920	Hs.75765	GO:0005576: extracellular region, GO:0005615: extracellular space, GO:0005625: soluble fraction, GO:0006935: chemotaxis, GO:0006954: inflammatory response, GO:0006955: immune response, GO:0008009: chemokine activity	04060: Cytokine-cytokine receptor interaction, 04062: Chemokine signaling pathway
203785_s_at	DDX28	DEAD (Asp-Glu-Ala-Asp) box polypeptide 28	0.722	-0.47	0.108	0.26	0		2.881	1.527	0	0	1		2.08	1.056	0.002	0.46	0		2.886	1.529	0.001	0.01	1		1.388	0.473	0.183	0.36	0		NM_018380	55794	Hs.458313	GO:0000166: nucleotide binding, GO:0003723: RNA binding, GO:0004386: helicase activity, GO:0005524: ATP binding, GO:0005634: nucleus, GO:0005739: mitochondrion, GO:0008026: ATP-dependent helicase activity, GO:0016787: hydrolase activity, GO:0042645: mitochondrial nucleoid
206359_at	SOCS3	suppressor of cytokine signaling 3	0.55	-0.862	0.11	0.26	0		3.485	1.801	0.003	0.02	1		1.917	0.939	0.084	0.71	0		4.411	2.141	0.004	0.03	1		2.301	1.202	0.075	0.21	0		BG035761	9021	Hs.527973	GO:0001932: regulation of protein amino acid phosphorylation, GO:0004860: protein kinase inhibitor activity, GO:0005515: protein binding, GO:0006916: anti-apoptosis, GO:0007242: intracellular signaling cascade, GO:0007259: JAK-STAT cascade, GO:0019941: modification-dependent protein catabolic process, GO:0040008: regulation of growth, GO:0045597: positive regulation of cell differentiation, GO:00…	04120: Ubiquitin mediated proteolysis, 04630: Jak-STAT signaling pathway, 04910: Insulin signaling pathway, 04920: Adipocytokine signaling pathway, 04930: Type II diabetes mellitus
200825_s_at	HYOU1	hypoxia up-regulated 1	0.619	-0.691	0.116	0.27	0		2.41	1.269	0.009	0.04	1		1.493	0.578	0.182	0.79	0		3.553	1.829	0.003	0.03	1		2.38	1.251	0.029	0.12	0		NM_006389	10525	Hs.277704	GO:0000166: nucleotide binding, GO:0001666: response to hypoxia, GO:0005515: protein binding, GO:0005524: ATP binding, GO:0005783: endoplasmic reticulum, GO:0005788: endoplasmic reticulum lumen
205282_at	LRP8	low density lipoprotein receptor-related protein 8, apolipoprotein e receptor	0.561	-0.834	0.126	0.29	0		4.57	2.192	0.001	0.01	1		2.564	1.358	0.02	0.57	0		4.287	2.1	0.006	0.04	1		1.672	0.741	0.26	0.45	0		NM_004631	7804	Hs.719248	GO:0004888: transmembrane receptor activity, GO:0005509: calcium ion binding, GO:0005515: protein binding, GO:0005576: extracellular region, GO:0005615: extracellular space, GO:0005886: plasma membrane, GO:0005901: caveola, GO:0006508: proteolysis, GO:0006629: lipid metabolic process, GO:0006897: endocytosis, GO:0007165: signal transduction, GO:0019221: cytokine-mediated signaling pathway, GO:002…
202018_s_at	LTF	lactotransferrin	0.256	-1.968	0.128	0.29	0		14.652	3.873	0.007	0.03	1		3.745	1.905	0.14	0.76	0		97.433	6.606	0.001	0.01	1		26.017	4.701	0.008	0.06	0		NM_002343	4057	Hs.529517	GO:0004252: serine-type endopeptidase activity, GO:0005515: protein binding, GO:0005576: extracellular region, GO:0005737: cytoplasm, GO:0006811: ion transport, GO:0006826: iron ion transport, GO:0006879: cellular iron ion homeostasis, GO:0006959: humoral immune response, GO:0008199: ferric iron binding, GO:0008233: peptidase activity, GO:0042742: defense response to bacterium, GO:0046872: metal …
201537_s_at	DUSP3	dual specificity phosphatase 3	0.763	-0.39	0.133	0.3	0		3.269	1.709	0	0	1		2.495	1.319	0	0.19	0		3.064	1.616	0	0.01	1		1.228	0.297	0.34	0.53	0		AL048503	1845	Hs.181046	GO:0004725: protein tyrosine phosphatase activity, GO:0004725: protein tyrosine phosphatase activity, GO:0005654: nucleoplasm, GO:0006470: protein amino acid dephosphorylation, GO:0008138: protein tyrosine/serine/threonine phosphatase activity, GO:0016787: hydrolase activity	04010: MAPK signaling pathway
204580_at	MMP12	matrix metallopeptidase 12 (macrophage elastase)	0.306	-1.707	0.141	0.31	0		10.856	3.44	0.008	0.03	1		3.325	1.733	0.136	0.75	0		20.454	4.354	0.007	0.04	1		6.152	2.621	0.074	0.21	0		NM_002426	4321	Hs.1695	GO:0004222: metalloendopeptidase activity, GO:0005509: calcium ion binding, GO:0005576: extracellular region, GO:0005578: proteinaceous extracellular matrix, GO:0006508: proteolysis, GO:0008152: metabolic process, GO:0008233: peptidase activity, GO:0008270: zinc ion binding
206277_at	P2RY2	purinergic receptor P2Y, G-protein coupled, 2	0.625	-0.679	0.144	0.31	0		4.067	2.024	0.001	0.01	1		2.54	1.345	0.009	0.56	0		4.056	2.02	0.003	0.03	1		1.597	0.675	0.233	0.42	0		NM_002564	5029	Hs.339	GO:0004872: receptor activity, GO:0004930: G-protein coupled receptor activity, GO:0005886: plasma membrane, GO:0005887: integral to plasma membrane, GO:0006873: cellular ion homeostasis, GO:0007165: signal transduction, GO:0007200: activation of phospholipase C activity by G-protein coupled receptor protein signaling pathway coupled to IP3 second messenger, GO:0045028: purinergic nucleotide rece…	04080: Neuroactive ligand-receptor interaction
206211_at	SELE	selectin E	0.595	-0.75	0.15	0.32	0		6.368	2.671	0	0	1		3.786	1.921	0.002	0.46	0		9.225	3.206	0	0.01	1		2.437	1.285	0.054	0.17	0		NM_000450	6401	Hs.82848	GO:0002092: positive regulation of receptor internalization, GO:0002523: leukocyte migration during inflammatory response, GO:0004888: transmembrane receptor activity, GO:0005515: protein binding, GO:0005529: sugar binding, GO:0005615: extracellular space, GO:0005886: plasma membrane, GO:0005901: caveola, GO:0005905: coated pit, GO:0007155: cell adhesion, GO:0007157: heterophilic cell adhesion, G…	04514: Cell adhesion molecules (CAMs)
201469_s_at	SHC1	SHC (Src homology 2 domain containing) transforming protein 1	0.599	-0.74	0.157	0.33	0		2.849	1.511	0.009	0.04	1		1.706	0.771	0.142	0.76	0		4.302	2.105	0.004	0.03	1		2.521	1.334	0.048	0.16	0		AI809967	6464	Hs.433795	GO:0000187: activation of MAPK activity, GO:0005068: transmembrane receptor protein tyrosine kinase adaptor protein activity, GO:0005154: epidermal growth factor receptor binding, GO:0005158: insulin receptor binding, GO:0005159: insulin-like growth factor receptor binding, GO:0005515: protein binding, GO:0005543: phospholipid binding, GO:0005737: cytoplasm, GO:0005739: mitochondrion, GO:0005829:…	04012: ErbB signaling pathway, 04062: Chemokine signaling pathway, 04510: Focal adhesion, 04650: Natural killer cell mediated cytotoxicity, 04722: Neurotrophin signaling pathway, 04910: Insulin signaling pathway, 05214: Glioma, 05220: Chronic myeloid leukemia
221477_s_at	SOD2	superoxide dismutase 2, mitochondrial	0.621	-0.688	0.159	0.33	0		2.829	1.5	0.006	0.03	1		1.756	0.812	0.102	0.72	0		4.118	2.042	0.003	0.03	1		2.345	1.23	0.05	0.17	0		BC001980	6648	Hs.487046	GO:0000303: response to superoxide, GO:0001306: age-dependent response to oxidative stress, GO:0001315: age-dependent response to reactive oxygen species, GO:0001836: release of cytochrome c from mitochondria, GO:0001889: liver development, GO:0003032: detection of oxygen, GO:0003069: vasodilation by acetylcholine involved in regulation of systemic arterial blood pressure, GO:0004784: superoxide …	05016: Huntington's disease
205895_s_at	NOLC1	nucleolar and coiled-body phosphoprotein 1	0.685	-0.546	0.175	0.35	0		3.107	1.635	0.001	0.01	1		2.129	1.09	0.014	0.56	0		3.031	1.6	0.005	0.04	1		1.424	0.51	0.298	0.49	0		NM_004741	9221	Hs.523238	GO:0000166: nucleotide binding, GO:0005515: protein binding, GO:0005524: ATP binding, GO:0005525: GTP binding, GO:0005634: nucleus, GO:0005730: nucleolus, GO:0005737: cytoplasm, GO:0006364: rRNA processing, GO:0007049: cell cycle, GO:0007067: mitosis
201582_at	SEC23B	Sec23 homolog B (S. cerevisiae)	0.781	-0.356	0.199	0.38	0		2.035	1.025	0.002	0.01	1		1.59	0.669	0.025	0.6	0		2.077	1.054	0.007	0.04	1		1.306	0.385	0.256	0.44	0		AL121900	10483	Hs.369373, Hs.460238	GO:0000139: Golgi membrane, GO:0005515: protein binding, GO:0005783: endoplasmic reticulum, GO:0005789: endoplasmic reticulum membrane, GO:0005794: Golgi apparatus, GO:0006886: intracellular protein transport, GO:0006888: ER to Golgi vesicle-mediated transport, GO:0008270: zinc ion binding, GO:0016020: membrane, GO:0016192: vesicle-mediated transport, GO:0030127: COPII vesicle coat, GO:0033116: E…
209247_s_at	ABCF2	ATP-binding cassette, sub-family F (GCN20), member 2	0.729	-0.457	0.2	0.38	0		2.016	1.012	0.011	0.04	1		1.469	0.555	0.125	0.74	0		3.298	1.722	0.001	0.02	1		2.245	1.167	0.016	0.09	0		BC001661	10061	Hs.654958	GO:0000166: nucleotide binding, GO:0005215: transporter activity, GO:0005524: ATP binding, GO:0005740: mitochondrial envelope, GO:0006810: transport, GO:0016887: ATPase activity, GO:0043190: ATP-binding cassette (ABC) transporter complex
222155_s_at	GPR172A	G protein-coupled receptor 172A	0.74	-0.434	0.2	0.38	0		2.28	1.189	0.003	0.02	1		1.688	0.755	0.035	0.63	0		2.688	1.426	0.003	0.03	1		1.592	0.671	0.115	0.27	0		AK021918	79581	Hs.6459	GO:0004872: receptor activity, GO:0016020: membrane, GO:0016021: integral to membrane
217185_s_at			0.673	-0.571	0.201	0.38	0		2.839	1.506	0.004	0.02	1		1.912	0.935	0.046	0.66	0		4.844	2.276	0.001	0.02	1		2.534	1.341	0.024	0.11	0		Z95118			GO:0005515: protein binding, GO:0005634: nucleus, GO:0005730: nucleolus, GO:0005737: cytoplasm, GO:0007165: signal transduction, GO:0008270: zinc ion binding, GO:0008283: cell proliferation, GO:0046872: metal ion binding
218096_at	AGPAT5	1-acylglycerol-3-phosphate O-acyltransferase 5 (lysophosphatidic acid acyltransferase, epsilon)	0.783	-0.353	0.207	0.39	0		2.116	1.081	0.001	0.01	1		1.657	0.728	0.017	0.56	0		2.209	1.144	0.004	0.03	1		1.334	0.415	0.228	0.41	0		NM_018361	55326	Hs.624002	GO:0003841: 1-acylglycerol-3-phosphate O-acyltransferase activity, GO:0005575: cellular_component, GO:0005739: mitochondrion, GO:0005829: cytosol, GO:0008152: metabolic process, GO:0008415: acyltransferase activity, GO:0008654: phospholipid biosynthetic process, GO:0016020: membrane, GO:0016021: integral to membrane, GO:0016740: transferase activity, GO:0046027: phospholipid:diacylglycerol acyltr…
213131_at	OLFM1	olfactomedin 1	0.77	-0.377	0.218	0.4	0		2.388	1.256	0.001	0.01	1		1.838	0.878	0.01	0.56	0		3.925	1.973	0	0.01	1		2.135	1.094	0.01	0.07	0		R38389	10439	Hs.522484	GO:0005515: protein binding, GO:0005783: endoplasmic reticulum, GO:0005788: endoplasmic reticulum lumen, GO:0007275: multicellular organismal development, GO:0007399: nervous system development, GO:0016020: membrane
203180_at	ALDH1A3	aldehyde dehydrogenase 1 family, member A3	0.476	-1.072	0.257	0.44	0		7.11	2.83	0.008	0.04	1		3.382	1.758	0.074	0.7	0		18.485	4.208	0.003	0.02	1		5.466	2.451	0.048	0.16	0		NM_000693	220	Hs.459538	GO:0002072: optic cup morphogenesis involved in camera-type eye development, GO:0004030: aldehyde dehydrogenase [NAD(P)+] activity, GO:0005737: cytoplasm, GO:0016491: oxidoreductase activity, GO:0021768: nucleus accumbens development, GO:0042573: retinoic acid metabolic process, GO:0042574: retinal metabolic process, GO:0042803: protein homodimerization activity, GO:0043065: positive regulation o…	00010: Glycolysis / Gluconeogenesis, 00340: Histidine metabolism, 00350: Tyrosine metabolism, 00360: Phenylalanine metabolism, 00980: Metabolism of xenobiotics by cytochrome P450, 00982: Drug metabolism - cytochrome P450, 01100: Metabolic pathways
204507_s_at	PPP3R1	protein phosphatase 3 (formerly 2B), regulatory subunit B, alpha isoform	0.786	-0.347	0.271	0.45	0		2.287	1.194	0.002	0.01	1		1.799	0.847	0.015	0.56	0		2.791	1.481	0.002	0.02	1		1.552	0.634	0.113	0.27	0		NM_000945	5534	Hs.280604	GO:0004723: calcium-dependent protein serine/threonine phosphatase activity, GO:0005509: calcium ion binding, GO:0005516: calmodulin binding, GO:0005829: cytosol, GO:0005955: calcineurin complex, GO:0008633: activation of pro-apoptotic gene products	04010: MAPK signaling pathway, 04020: Calcium signaling pathway, 04210: Apoptosis, 04310: Wnt signaling pathway, 04360: Axon guidance, 04370: VEGF signaling pathway, 04650: Natural killer cell mediated cytotoxicity, 04660: T cell receptor signaling pathway, 04662: B cell receptor signaling pathway, 04720: Long-term potentiation, 05010: Alzheimer's disease, 05014: Amyotrophic lateral sclerosis (AL…
202087_s_at	CTSL1	cathepsin L1	0.759	-0.398	0.366	0.55	0		2.576	1.365	0.007	0.03	1		1.955	0.967	0.041	0.64	0		3.283	1.715	0.006	0.04	1		1.679	0.748	0.178	0.35	0		NM_001912	1514	Hs.716407	GO:0004197: cysteine-type endopeptidase activity, GO:0005515: protein binding, GO:0005576: extracellular region, GO:0005764: lysosome, GO:0006508: proteolysis, GO:0008233: peptidase activity	04142: Lysosome, 04612: Antigen processing and presentation
211543_s_at	GRK6	G protein-coupled receptor kinase 6	0.842	-0.248	0.391	0.57	0		2.171	1.118	0.002	0.01	1		1.828	0.87	0.008	0.56	0		2.25	1.17	0.005	0.04	1		1.231	0.3	0.4	0.58	0		AF040752	2870	Hs.235116	GO:0000166: nucleotide binding, GO:0004703: G-protein coupled receptor kinase activity, GO:0004871: signal transducer activity, GO:0005524: ATP binding, GO:0006468: protein amino acid phosphorylation, GO:0007165: signal transduction, GO:0008277: regulation of G-protein coupled receptor protein signaling pathway, GO:0016020: membrane, GO:0016740: transferase activity	04062: Chemokine signaling pathway, 04144: Endocytosis
212314_at	KIAA0746	KIAA0746 protein	0.821	-0.285	0.472	0.64	0		2.376	1.249	0.007	0.03	1		1.95	0.963	0.027	0.6	0		2.851	1.512	0.008	0.04	1		1.463	0.548	0.27	0.46	0		AB018289	23231	Hs.479384	GO:0005488: binding, GO:0016020: membrane, GO:0016021: integral to membrane
220745_at	IL19	interleukin 19	0.707	-0.5	0.502	0.66	0		68.295	6.094	0	0	1		48.303	5.594	0	0.05	0		97.924	6.614	0	0	1		2.027	1.02	0.274	0.46	0		NM_013371	29949	Hs.661017	GO:0005125: cytokine activity, GO:0005576: extracellular region, GO:0005615: extracellular space, GO:0006800: oxygen and reactive oxygen species metabolic process, GO:0006915: apoptosis, GO:0006917: induction of apoptosis, GO:0006955: immune response, GO:0007165: signal transduction, GO:0042226: interleukin-6 biosynthetic process	04060: Cytokine-cytokine receptor interaction, 04630: Jak-STAT signaling pathway
216598_s_at	CCL2	chemokine (C-C motif) ligand 2	0.863	-0.212	0.519	0.68	0		4.192	2.068	0	0	1		3.618	1.855	0	0.19	0		6.343	2.665	0	0	1		1.753	0.81	0.062	0.19	0		S69738	6347	Hs.303649	GO:0001664: G-protein-coupled receptor binding, GO:0001938: positive regulation of endothelial cell proliferation, GO:0002548: monocyte chemotaxis, GO:0004672: protein kinase activity, GO:0004871: signal transducer activity, GO:0005576: extracellular region, GO:0005615: extracellular space, GO:0005737: cytoplasm, GO:0006468: protein amino acid phosphorylation, GO:0006874: cellular calcium ion hom…	04060: Cytokine-cytokine receptor interaction, 04062: Chemokine signaling pathway
206467_x_at			0.902	-0.149	0.552	0.7	0		2.479	1.31	0	0	1		2.236	1.161	0	0.38	0		2.348	1.232	0.001	0.02	1		1.05	0.07	0.819	0.9	0		NM_003823			GO:0000166: nucleotide binding, GO:0000723: telomere maintenance, GO:0003677: DNA binding, GO:0004003: ATP-dependent DNA helicase activity, GO:0004386: helicase activity, GO:0004872: receptor activity, GO:0005506: iron ion binding, GO:0005515: protein binding, GO:0005524: ATP binding, GO:0005576: extracellular region, GO:0005625: soluble fraction, GO:0005634: nucleus, GO:0006139: nucleobase, nucl…
205466_s_at	HS3ST1	heparan sulfate (glucosamine) 3-O-sulfotransferase 1	0.766	-0.385	0.571	0.72	0		5.995	2.584	0.002	0.01	1		4.592	2.199	0.006	0.54	0		6.21	2.635	0.007	0.04	1		1.352	0.435	0.603	0.75	0		BF000296	9957	Hs.507348, Hs.605349	GO:0005794: Golgi apparatus, GO:0005796: Golgi lumen, GO:0008146: sulfotransferase activity, GO:0008467: [heparan sulfate]-glucosamine 3-sulfotransferase 1 activity, GO:0016021: integral to membrane, GO:0016740: transferase activity	00534: Heparan sulfate biosynthesis
204475_at	MMP1	matrix metallopeptidase 1 (interstitial collagenase)	0.759	-0.398	0.677	0.79	0		10.598	3.406	0.003	0.02	1		8.042	3.008	0.007	0.56	0		13.879	3.795	0.006	0.04	1		1.726	0.787	0.507	0.67	0		NM_002421	4312	Hs.83169	GO:0004222: metalloendopeptidase activity, GO:0005509: calcium ion binding, GO:0005576: extracellular region, GO:0005578: proteinaceous extracellular matrix, GO:0006508: proteolysis, GO:0008152: metabolic process, GO:0008233: peptidase activity, GO:0008270: zinc ion binding, GO:0030574: collagen catabolic process, GO:0044419: interspecies interaction between organisms	03320: PPAR signaling pathway, 05200: Pathways in cancer, 05219: Bladder cancer
204133_at	RRP9	ribosomal RNA processing 9, small subunit (SSU) processome component, homolog (yeast)	0.947	-0.078	0.762	0.85	0		2.076	1.054	0.001	0.01	1		1.967	0.976	0.002	0.46	0		2.331	1.221	0.002	0.02	1		1.185	0.245	0.445	0.62	0		NM_004704	9136	Hs.153768	GO:0003723: RNA binding, GO:0005634: nucleus, GO:0005730: nucleolus, GO:0005732: small nucleolar ribonucleoprotein complex, GO:0006364: rRNA processing, GO:0030532: small nuclear ribonucleoprotein complex
212297_at	ATP13A3	ATPase type 13A3	1.019	0.027	0.936	0.96	0		2.747	1.458	0.001	0.01	1		2.799	1.485	0.001	0.44	0		2.623	1.391	0.005	0.04	1		0.937	-0.094	0.822	0.9	0		BF218804	79572	Hs.529609	GO:0000166: nucleotide binding, GO:0000287: magnesium ion binding, GO:0005524: ATP binding, GO:0006754: ATP biosynthetic process, GO:0006812: cation transport, GO:0008152: metabolic process, GO:0015662: ATPase activity, coupled to transmembrane movement of ions, phosphorylative mechanism, GO:0016020: membrane, GO:0016021: integral to membrane, GO:0016787: hydrolase activity, GO:0016820: hydrolase…
208103_s_at	ANP32E	acidic (leucine-rich) nuclear phosphoprotein 32 family, member E	0.531	-0.914	0	0.02	0		2.298	1.2	0	0	1		1.219	0.286	0.142	0.76	0		1.72	0.782	0.004	0.03	0		1.41	0.496	0.047	0.16	0		NM_030920	81611	Hs.656466	GO:0005515: protein binding, GO:0005634: nucleus, GO:0005737: cytoplasm, GO:0016023: cytoplasmic membrane-bounded vesicle, GO:0019212: phosphatase inhibitor activity
208815_x_at	HSPA4	heat shock 70kDa protein 4	0.571	-0.808	0	0.02	0		2.031	1.022	0	0	1		1.161	0.215	0.235	0.83	0		1.852	0.889	0.001	0.02	0		1.596	0.674	0.008	0.06	0		AB023420	3308	Hs.90093	GO:0000166: nucleotide binding, GO:0005524: ATP binding, GO:0005634: nucleus, GO:0005737: cytoplasm, GO:0006986: response to unfolded protein, GO:0034619: cellular chaperone-mediated protein complex assembly, GO:0070096: mitochondrial outer membrane translocase complex assembly	04612: Antigen processing and presentation
218408_at	TIMM10	translocase of inner mitochondrial membrane 10 homolog (yeast)	0.608	-0.717	0	0.02	0		2.058	1.041	0	0	1		1.251	0.324	0.052	0.66	0		1.38	0.465	0.027	0.1	0		1.103	0.141	0.462	0.64	0		NM_012456	26519	Hs.235750	GO:0005515: protein binding, GO:0005739: mitochondrion, GO:0005744: mitochondrial inner membrane presequence translocase complex, GO:0007605: sensory perception of sound, GO:0008270: zinc ion binding, GO:0015031: protein transport, GO:0016020: membrane, GO:0042719: mitochondrial intermembrane space protein transporter complex, GO:0045039: protein import into mitochondrial inner membrane, GO:00468…
219787_s_at	ECT2	epithelial cell transforming sequence 2 oncogene	0.514	-0.96	0	0.02	0		2.048	1.034	0	0	1		1.053	0.074	0.722	0.97	0		1.659	0.731	0.013	0.06	0		1.576	0.657	0.022	0.1	0		NM_018098	1894	Hs.518299	GO:0000902: cell morphogenesis, GO:0004871: signal transducer activity, GO:0005085: guanyl-nucleotide exchange factor activity, GO:0005089: Rho guanyl-nucleotide exchange factor activity, GO:0005515: protein binding, GO:0005622: intracellular, GO:0007242: intracellular signaling cascade, GO:0017048: Rho GTPase binding, GO:0035023: regulation of Rho protein signal transduction, GO:0043123: positiv…
201577_at	NME1	non-metastatic cells 1, protein (NM23A) expressed in	0.617	-0.696	0.001	0.03	0		2.003	1.002	0	0	1		1.236	0.306	0.082	0.7	0		1.638	0.712	0.004	0.03	0		1.325	0.406	0.064	0.19	0		NM_000269	4830	Hs.463456	GO:0000166: nucleotide binding, GO:0000287: magnesium ion binding, GO:0003677: DNA binding, GO:0004536: deoxyribonuclease activity, GO:0004550: nucleoside diphosphate kinase activity, GO:0005524: ATP binding, GO:0005525: GTP binding, GO:0005634: nucleus, GO:0005737: cytoplasm, GO:0006183: GTP biosynthetic process, GO:0006228: UTP biosynthetic process, GO:0006241: CTP biosynthetic process, GO:0006…	00230: Purine metabolism, 00240: Pyrimidine metabolism, 01100: Metabolic pathways
204127_at	RFC3	replication factor C (activator 1) 3, 38kDa	0.568	-0.815	0.001	0.03	0		2.102	1.072	0	0	1		1.194	0.256	0.202	0.8	0		1.271	0.347	0.166	0.3	0		1.064	0.09	0.708	0.83	0		BC000149	5983	Hs.115474	GO:0000166: nucleotide binding, GO:0000731: DNA synthesis during DNA repair, GO:0003689: DNA clamp loader activity, GO:0005515: protein binding, GO:0005634: nucleus, GO:0005654: nucleoplasm, GO:0005663: DNA replication factor C complex, GO:0005663: DNA replication factor C complex, GO:0006271: DNA strand elongation during DNA replication, GO:0006297: nucleotide-excision repair, DNA gap filling, G…	03030: DNA replication, 03420: Nucleotide excision repair, 03430: Mismatch repair
204244_s_at	DBF4	DBF4 homolog (S. cerevisiae)	0.58	-0.786	0.001	0.03	0		2.143	1.099	0	0	1		1.242	0.313	0.123	0.74	0		1.622	0.698	0.011	0.06	0		1.306	0.385	0.125	0.28	0		NM_006716	10926	Hs.485380	GO:0000082: G1/S transition of mitotic cell cycle, GO:0003676: nucleic acid binding, GO:0005515: protein binding, GO:0005622: intracellular, GO:0005634: nucleus, GO:0005654: nucleoplasm, GO:0006260: DNA replication, GO:0006260: DNA replication, GO:0007049: cell cycle, GO:0008047: enzyme activator activity, GO:0008270: zinc ion binding, GO:0046872: metal ion binding	04110: Cell cycle
219347_at	NUDT15	nudix (nucleoside diphosphate linked moiety X)-type motif 15	0.591	-0.759	0.001	0.03	0		2.163	1.113	0	0	1		1.278	0.354	0.081	0.7	0		1.558	0.64	0.016	0.07	0		1.219	0.286	0.236	0.42	0		NM_018283	55270	Hs.144407	GO:0000287: magnesium ion binding, GO:0016787: hydrolase activity, GO:0030145: manganese ion binding
39891_at	ZNF710	zinc finger protein 710	0.684	-0.549	0.001	0.03	0		2.015	1.011	0	0	1		1.378	0.462	0.004	0.46	0		1.667	0.737	0.001	0.01	0		1.21	0.275	0.114	0.27	0		AI246730	374655	Hs.459311	GO:0003677: DNA binding, GO:0005622: intracellular, GO:0005634: nucleus, GO:0008270: zinc ion binding, GO:0045449: regulation of transcription, GO:0046872: metal ion binding
203432_at	TMPO	thymopoietin	0.542	-0.885	0.002	0.04	0		2.214	1.146	0	0	1		1.199	0.261	0.275	0.85	0		1.899	0.925	0.006	0.04	0		1.584	0.664	0.036	0.14	0		AW272611	7112	Hs.11355	GO:0000785: chromatin, GO:0003677: DNA binding, GO:0005521: lamin binding, GO:0005634: nucleus, GO:0005634: nucleus, GO:0005635: nuclear envelope, GO:0005694: chromosome, GO:0016020: membrane, GO:0016021: integral to membrane, GO:0031965: nuclear membrane, GO:0045449: regulation of transcription
203746_s_at	HCCS	holocytochrome c synthase (cytochrome c heme-lyase)	0.521	-0.941	0.002	0.04	0		2.656	1.409	0	0	1		1.383	0.468	0.08	0.7	0		1.701	0.767	0.026	0.09	0		1.23	0.299	0.343	0.53	0		NM_005333	3052	Hs.211571	GO:0004408: holocytochrome-c synthase activity, GO:0005506: iron ion binding, GO:0005739: mitochondrion, GO:0005743: mitochondrial inner membrane, GO:0009887: organ morphogenesis, GO:0016020: membrane, GO:0016829: lyase activity, GO:0046872: metal ion binding, GO:0055114: oxidation reduction	00860: Porphyrin and chlorophyll metabolism
214095_at			0.672	-0.574	0.002	0.04	0		2.034	1.025	0	0	1		1.367	0.451	0.009	0.56	0		1.356	0.44	0.031	0.1	0		0.992	-0.011	0.952	0.97	0		AW190316			GO:0004372: glycine hydroxymethyltransferase activity, GO:0005515: protein binding, GO:0005739: mitochondrion, GO:0005743: mitochondrial inner membrane, GO:0006544: glycine metabolic process, GO:0006563: L-serine metabolic process, GO:0006730: one-carbon metabolic process, GO:0016740: transferase activity, GO:0030170: pyridoxal phosphate binding, GO:0042645: mitochondrial nucleoid
200903_s_at	AHCY	adenosylhomocysteinase	0.583	-0.778	0.003	0.05	0		2.198	1.136	0	0	1		1.282	0.358	0.118	0.74	0		1.961	0.972	0.003	0.03	0		1.53	0.614	0.037	0.14	0		NM_000687	191	Hs.388004	GO:0004013: adenosylhomocysteinase activity, GO:0005515: protein binding, GO:0005737: cytoplasm, GO:0006730: one-carbon metabolic process, GO:0008152: metabolic process, GO:0016787: hydrolase activity, GO:0042470: melanosome	00270: Cysteine and methionine metabolism, 00450: Selenoamino acid metabolism, 01100: Metabolic pathways
202896_s_at	SIRPA	signal-regulatory protein alpha	0.565	-0.825	0.003	0.04	0		2.115	1.081	0	0.01	1		1.194	0.256	0.273	0.85	0		1.98	0.986	0.004	0.03	0		1.658	0.73	0.021	0.1	0		AB023430	140885	Hs.581021, Hs.679042	GO:0005886: plasma membrane, GO:0005886: plasma membrane, GO:0007155: cell adhesion, GO:0016021: integral to membrane, GO:0017124: SH3 domain binding
205402_x_at	PRSS2	protease, serine, 2 (trypsin 2)	0.481	-1.056	0.003	0.05	0		2.339	1.226	0.001	0.01	1		1.125	0.17	0.572	0.94	0		2.202	1.139	0.008	0.05	0		1.958	0.969	0.019	0.1	0		NM_002770	5645	Hs.622865	GO:0004252: serine-type endopeptidase activity, GO:0005509: calcium ion binding, GO:0005515: protein binding, GO:0005576: extracellular region, GO:0005615: extracellular space, GO:0006508: proteolysis, GO:0007586: digestion, GO:0008233: peptidase activity, GO:0030307: positive regulation of cell growth, GO:0030574: collagen catabolic process, GO:0030574: collagen catabolic process, GO:0031012: ex…	04080: Neuroactive ligand-receptor interaction
208613_s_at	FLNB	filamin B, beta	0.443	-1.175	0.003	0.05	0		2.992	1.581	0	0	1		1.325	0.407	0.232	0.82	0		2.343	1.228	0.009	0.05	0		1.767	0.822	0.061	0.19	0		AV712733	2317	Hs.476448	GO:0003779: actin binding, GO:0005515: protein binding, GO:0005737: cytoplasm, GO:0005938: cell cortex, GO:0007016: cytoskeletal anchoring at plasma membrane, GO:0007165: signal transduction, GO:0007275: multicellular organismal development, GO:0007517: muscle organ development, GO:0015629: actin cytoskeleton, GO:0016021: integral to membrane, GO:0030018: Z disc, GO:0030036: actin cytoskeleton or…	04010: MAPK signaling pathway, 04510: Focal adhesion
212766_s_at	ISG20L2	interferon stimulated exonuclease gene 20kDa-like 2	0.604	-0.727	0.003	0.04	0		2.448	1.291	0	0	1		1.479	0.564	0.013	0.56	0		1.854	0.89	0.003	0.03	0		1.254	0.326	0.197	0.38	0		AW294587	81875	Hs.301904	GO:0003676: nucleic acid binding, GO:0004527: exonuclease activity, GO:0005515: protein binding, GO:0005622: intracellular, GO:0005634: nucleus, GO:0005730: nucleolus, GO:0016787: hydrolase activity, GO:0042254: ribosome biogenesis
218497_s_at	RNASEH1	ribonuclease H1	0.579	-0.789	0.003	0.04	0		2.127	1.089	0	0	1		1.231	0.3	0.184	0.79	0		1.999	0.999	0.002	0.02	0		1.624	0.7	0.02	0.1	0		BG534527	246243	Hs.568006	GO:0000287: magnesium ion binding, GO:0003723: RNA binding, GO:0004519: endonuclease activity, GO:0004523: ribonuclease H activity, GO:0004540: ribonuclease activity, GO:0005737: cytoplasm, GO:0005739: mitochondrion, GO:0006401: RNA catabolic process, GO:0016787: hydrolase activity	03030: DNA replication
201243_s_at	ATP1B1	ATPase, Na+/K+ transporting, beta 1 polypeptide	0.42	-1.25	0.004	0.05	0		2.285	1.192	0.005	0.03	1		0.96	-0.058	0.872	0.99	0		2.023	1.017	0.038	0.12	0		2.107	1.075	0.03	0.12	0		NM_001677	481	Hs.291196	GO:0001666: response to hypoxia, GO:0005391: sodium:potassium-exchanging ATPase activity, GO:0005515: protein binding, GO:0005886: plasma membrane, GO:0005890: sodium:potassium-exchanging ATPase complex, GO:0006754: ATP biosynthetic process, GO:0006811: ion transport, GO:0006813: potassium ion transport, GO:0006814: sodium ion transport, GO:0016021: integral to membrane, GO:0016323: basolateral p…	04260: Cardiac muscle contraction
204146_at	RAD51AP1	RAD51 associated protein 1	0.488	-1.036	0.004	0.05	0		2.461	1.3	0.001	0.01	1		1.201	0.264	0.392	0.9	0		1.649	0.722	0.072	0.18	0		1.373	0.458	0.236	0.42	0		BE966146	10635	Hs.719194	GO:0000724: double-strand break repair via homologous recombination, GO:0003677: DNA binding, GO:0003690: double-stranded DNA binding, GO:0003697: single-stranded DNA binding, GO:0003723: RNA binding, GO:0005515: protein binding, GO:0005634: nucleus, GO:0006281: DNA repair, GO:0006974: response to DNA damage stimulus
206605_at	P11	26 serine protease	0.353	-1.504	0.004	0.05	0		2.569	1.361	0.007	0.03	1		0.906	-0.143	0.742	0.97	0		2.19	1.131	0.05	0.14	0		2.417	1.273	0.031	0.12	0		NM_006025	8909	Hs.997	GO:0005044: scavenger receptor activity, GO:0005576: extracellular region, GO:0005615: extracellular space, GO:0005737: cytoplasm, GO:0005737: cytoplasm, GO:0005886: plasma membrane, GO:0006508: proteolysis, GO:0006955: immune response, GO:0007565: female pregnancy, GO:0008083: growth factor activity, GO:0008233: peptidase activity, GO:0008236: serine-type peptidase activity, GO:0030247: polysacc…
208290_s_at	EIF5	eukaryotic translation initiation factor 5	0.456	-1.132	0.004	0.05	0		2.491	1.317	0.002	0.01	1		1.136	0.184	0.581	0.95	0		2.287	1.193	0.011	0.06	0		2.013	1.009	0.027	0.12	0		NM_001969	1983	Hs.433702	GO:0000166: nucleotide binding, GO:0003743: translation initiation factor activity, GO:0003924: GTPase activity, GO:0005525: GTP binding, GO:0005737: cytoplasm, GO:0005829: cytosol, GO:0006446: regulation of translational initiation
209836_x_at			0.602	-0.732	0.004	0.05	0		2.203	1.139	0	0	1		1.326	0.407	0.073	0.7	0		1.302	0.381	0.162	0.3	0		0.982	-0.026	0.921	0.96	0		AF060511
209921_at	SLC7A11	solute carrier family 7, (cationic amino acid transporter, y+ system) member 11	0.361	-1.469	0.004	0.05	0		3.1	1.632	0.002	0.01	1		1.119	0.163	0.7	0.97	0		2.626	1.393	0.018	0.07	0		2.346	1.23	0.032	0.13	0		AB040875	23657	Hs.390594	GO:0006810: transport, GO:0006865: amino acid transport, GO:0015171: amino acid transmembrane transporter activity, GO:0015327: cystine:glutamate antiporter activity, GO:0016020: membrane, GO:0016021: integral to membrane
210052_s_at	TPX2	TPX2, microtubule-associated, homolog (Xenopus laevis)	0.317	-1.657	0.004	0.05	0		2.764	1.467	0.009	0.04	1		0.877	-0.19	0.694	0.97	0		3.188	1.673	0.014	0.06	0		3.636	1.862	0.007	0.06	0		AF098158	22974	Hs.708960, Hs.719145	GO:0000922: spindle pole, GO:0005515: protein binding, GO:0005524: ATP binding, GO:0005525: GTP binding, GO:0005634: nucleus, GO:0005730: nucleolus, GO:0007067: mitosis, GO:0008283: cell proliferation
211429_s_at	SERPINA1	serpin peptidase inhibitor, clade A (alpha-1 antiproteinase, antitrypsin), member 1	0.12	-3.058	0.004	0.05	0		10.476	3.389	0.002	0.01	1		1.258	0.331	0.709	0.97	0		8.325	3.058	0.014	0.06	0		6.619	2.727	0.025	0.11	0		AF119873	5265	Hs.525557	GO:0002020: protease binding, GO:0004867: serine-type endopeptidase inhibitor activity, GO:0005515: protein binding, GO:0005576: extracellular region, GO:0005576: extracellular region, GO:0005578: proteinaceous extracellular matrix, GO:0005615: extracellular space, GO:0006953: acute-phase response, GO:0007596: blood coagulation, GO:0008233: peptidase activity, GO:0030414: peptidase inhibitor acti…	04610: Complement and coagulation cascades
213285_at	TMEM30B	transmembrane protein 30B	0.455	-1.137	0.004	0.05	0		2.634	1.397	0.001	0.01	1		1.198	0.261	0.427	0.91	0		2.184	1.127	0.013	0.06	0		1.824	0.867	0.046	0.16	0		AV691491	161291	Hs.146180	GO:0016020: membrane, GO:0016021: integral to membrane
213793_s_at	HOMER1	homer homolog 1 (Drosophila)	0.538	-0.895	0.004	0.05	0		2.063	1.045	0.001	0.01	1		1.11	0.15	0.557	0.94	0		1.755	0.811	0.021	0.08	0		1.581	0.661	0.052	0.17	0		BE550452	9456	Hs.591761	GO:0003009: skeletal muscle contraction, GO:0005515: protein binding, GO:0005624: membrane fraction, GO:0005737: cytoplasm, GO:0005886: plasma membrane, GO:0005887: integral to plasma membrane, GO:0007206: activation of phospholipase C activity by metabotropic glutamate receptor signaling pathway, GO:0007268: synaptic transmission, GO:0014069: postsynaptic density, GO:0030018: Z disc, GO:0030054:…
205264_at	CD3EAP	CD3e molecule, epsilon associated protein	0.549	-0.866	0.005	0.05	0		2.267	1.181	0.001	0.01	1		1.244	0.315	0.24	0.83	0		1.518	0.602	0.079	0.19	0		1.22	0.287	0.379	0.56	0		NM_012099	10849	Hs.710495	GO:0000120: RNA polymerase I transcription factor complex, GO:0003899: DNA-directed RNA polymerase activity, GO:0005515: protein binding, GO:0005634: nucleus, GO:0005730: nucleolus, GO:0005736: DNA-directed RNA polymerase I complex, GO:0006350: transcription, GO:0007169: transmembrane receptor protein tyrosine kinase signaling pathway, GO:0009303: rRNA transcription
212236_x_at	KRT17	keratin 17	0.294	-1.766	0.005	0.06	0		3.684	1.881	0.003	0.02	1		1.083	0.115	0.829	0.98	0		3.694	1.885	0.013	0.06	0		3.41	1.77	0.018	0.09	0		Z19574	3872	Hs.2785	GO:0005200: structural constituent of cytoskeleton, GO:0005515: protein binding, GO:0005634: nucleus, GO:0005730: nucleolus, GO:0005737: cytoplasm, GO:0005856: cytoskeleton, GO:0005882: intermediate filament, GO:0008544: epidermis development
212712_at	CAMSAP1	calmodulin regulated spectrin-associated protein 1	0.592	-0.757	0.005	0.05	0		2.061	1.043	0	0.01	1		1.219	0.286	0.222	0.82	0		1.774	0.827	0.01	0.05	0		1.455	0.541	0.072	0.2	0		AL043774	157922	Hs.522493
218474_s_at	KCTD5	potassium channel tetramerisation domain containing 5	0.673	-0.571	0.006	0.06	0		2.072	1.051	0	0	1		1.394	0.479	0.016	0.56	0		1.807	0.854	0.002	0.02	0		1.296	0.374	0.103	0.25	0		NM_018992	54442	Hs.61960	GO:0005249: voltage-gated potassium channel activity, GO:0005515: protein binding, GO:0005634: nucleus, GO:0005737: cytoplasm, GO:0006813: potassium ion transport, GO:0008076: voltage-gated potassium channel complex, GO:0016020: membrane, GO:0044419: interspecies interaction between organisms
219850_s_at	EHF	ets homologous factor	0.31	-1.69	0.006	0.06	0		2.837	1.504	0.012	0.04	1		0.879	-0.186	0.721	0.97	0		3.642	1.865	0.011	0.06	0		4.143	2.051	0.007	0.06	0		AF203977	26298	Hs.653859	GO:0003700: transcription factor activity, GO:0005515: protein binding, GO:0005634: nucleus, GO:0007275: multicellular organismal development, GO:0008283: cell proliferation, GO:0030855: epithelial cell differentiation, GO:0043565: sequence-specific DNA binding, GO:0045893: positive regulation of transcription, DNA-dependent
219985_at	HS3ST3A1	heparan sulfate (glucosamine) 3-O-sulfotransferase 3A1	0.227	-2.137	0.006	0.06	0		4.358	2.124	0.006	0.03	1		0.991	-0.013	0.984	1	0		5.088	2.347	0.012	0.06	0		5.134	2.36	0.011	0.07	0		NM_006042	9955	Hs.462270	GO:0005794: Golgi apparatus, GO:0008146: sulfotransferase activity, GO:0016020: membrane, GO:0016021: integral to membrane, GO:0016740: transferase activity, GO:0033872: [heparan sulfate]-glucosamine 3-sulfotransferase 3 activity	00531: Glycosaminoglycan degradation, 00534: Heparan sulfate biosynthesis
222037_at	MCM4	minichromosome maintenance complex component 4	0.573	-0.804	0.006	0.06	0		2.289	1.194	0	0	1		1.311	0.39	0.133	0.75	0		1.55	0.632	0.056	0.15	0		1.182	0.242	0.435	0.61	0		AI859865	4173	Hs.460184	GO:0000166: nucleotide binding, GO:0003677: DNA binding, GO:0003678: DNA helicase activity, GO:0003697: single-stranded DNA binding, GO:0005515: protein binding, GO:0005524: ATP binding, GO:0005634: nucleus, GO:0005654: nucleoplasm, GO:0005730: nucleolus, GO:0006260: DNA replication, GO:0006260: DNA replication, GO:0006268: DNA unwinding during replication, GO:0006270: DNA replication initiation,…	03030: DNA replication, 04110: Cell cycle
202453_s_at	GTF2H1	general transcription factor IIH, polypeptide 1, 62kDa	0.553	-0.856	0.007	0.06	0		2.059	1.042	0.002	0.01	1		1.138	0.186	0.497	0.93	0		1.69	0.757	0.039	0.12	0		1.485	0.571	0.107	0.26	0		BC000365	2965	Hs.577202	GO:0000079: regulation of cyclin-dependent protein kinase activity, GO:0000718: nucleotide-excision repair, DNA damage removal, GO:0005515: protein binding, GO:0005634: nucleus, GO:0005654: nucleoplasm, GO:0005675: holo TFIIH complex, GO:0006281: DNA repair, GO:0006367: transcription initiation from RNA polymerase II promoter, GO:0006368: RNA elongation from RNA polymerase II promoter, GO:0006974…	03022: Basal transcription factors, 03420: Nucleotide excision repair
210512_s_at	VEGFA	vascular endothelial growth factor A	0.626	-0.675	0.007	0.06	0		2.079	1.056	0	0	1		1.302	0.381	0.091	0.71	0		1.238	0.308	0.252	0.4	0		0.951	-0.072	0.782	0.87	0		AF022375	7422	Hs.73793	GO:0001525: angiogenesis, GO:0001570: vasculogenesis, GO:0001666: response to hypoxia, GO:0001938: positive regulation of endothelial cell proliferation, GO:0001938: positive regulation of endothelial cell proliferation, GO:0001968: fibronectin binding, GO:0002687: positive regulation of leukocyte migration, GO:0005125: cytokine activity, GO:0005161: platelet-derived growth factor receptor bindin…	04060: Cytokine-cytokine receptor interaction, 04150: mTOR signaling pathway, 04370: VEGF signaling pathway, 04510: Focal adhesion, 05200: Pathways in cancer, 05211: Renal cell carcinoma, 05212: Pancreatic cancer, 05219: Bladder cancer
218355_at	KIF4A	kinesin family member 4A	0.481	-1.056	0.007	0.06	0		2.457	1.297	0.002	0.01	1		1.181	0.24	0.472	0.92	0		2.371	1.245	0.009	0.05	0		2.007	1.005	0.027	0.12	0		AF179308	24137	Hs.648326	GO:0000166: nucleotide binding, GO:0003677: DNA binding, GO:0003777: microtubule motor activity, GO:0005515: protein binding, GO:0005524: ATP binding, GO:0005634: nucleus, GO:0005737: cytoplasm, GO:0005876: spindle microtubule, GO:0006996: organelle organization, GO:0007018: microtubule-based movement, GO:0008089: anterograde axon cargo transport, GO:0016363: nuclear matrix
201543_s_at	SAR1A	SAR1 homolog A (S. cerevisiae)	0.456	-1.132	0.008	0.06	0		2.43	1.281	0.003	0.02	1		1.109	0.149	0.683	0.96	0		1.915	0.937	0.054	0.14	0		1.727	0.788	0.097	0.24	0		NM_020150	56681	Hs.499960, Hs.594910	GO:0000166: nucleotide binding, GO:0003924: GTPase activity, GO:0005525: GTP binding, GO:0005622: intracellular, GO:0005737: cytoplasm, GO:0005794: Golgi apparatus, GO:0006886: intracellular protein transport, GO:0006888: ER to Golgi vesicle-mediated transport, GO:0016192: vesicle-mediated transport, GO:0016529: sarcoplasmic reticulum
206364_at	KIF14	kinesin family member 14	0.449	-1.154	0.008	0.07	0		2.371	1.245	0.005	0.02	1		1.065	0.091	0.806	0.98	0		1.969	0.978	0.049	0.14	0		1.849	0.886	0.071	0.2	0		NM_014875	9928	Hs.3104	GO:0000166: nucleotide binding, GO:0003777: microtubule motor activity, GO:0005524: ATP binding, GO:0005634: nucleus, GO:0005737: cytoplasm, GO:0005819: spindle, GO:0005874: microtubule, GO:0007018: microtubule-based movement
206765_at	KCNJ2	potassium inwardly-rectifying channel, subfamily J, member 2	0.454	-1.14	0.008	0.07	0		2.44	1.287	0.004	0.02	1		1.107	0.147	0.689	0.97	0		1.969	0.978	0.047	0.13	0		1.779	0.831	0.085	0.23	0		AF153820	3759	Hs.1547	GO:0005244: voltage-gated ion channel activity, GO:0005515: protein binding, GO:0005887: integral to plasma membrane, GO:0006811: ion transport, GO:0006813: potassium ion transport, GO:0015272: ATP-activated inward rectifier potassium channel activity, GO:0016020: membrane, GO:0030955: potassium ion binding
213851_at	TMEM110	transmembrane protein 110	0.561	-0.833	0.008	0.07	0		2.288	1.194	0.001	0.01	1		1.284	0.361	0.195	0.8	0		2.013	1.009	0.009	0.05	0		1.567	0.648	0.069	0.2	0		BG031677	375346	Hs.705605	GO:0003674: molecular_function, GO:0005575: cellular_component, GO:0008150: biological_process, GO:0016020: membrane, GO:0016021: integral to membrane
218219_s_at	LANCL2	LanC lantibiotic synthetase component C-like 2 (bacterial)	0.507	-0.981	0.008	0.06	0		2.619	1.389	0.001	0.01	1		1.327	0.408	0.209	0.81	0		1.712	0.776	0.063	0.16	0		1.29	0.368	0.352	0.54	0		NM_018697	55915	Hs.595384, Hs.655117	GO:0003824: catalytic activity, GO:0005524: ATP binding, GO:0005525: GTP binding, GO:0005634: nucleus, GO:0005737: cytoplasm, GO:0005829: cytosol, GO:0005886: plasma membrane, GO:0016481: negative regulation of transcription
218799_at	GPN2	GPN-loop GTPase 2	0.528	-0.92	0.008	0.07	0		2.659	1.411	0	0	1		1.405	0.491	0.116	0.74	0		1.86	0.895	0.027	0.1	0		1.324	0.405	0.28	0.47	0		NM_018066	54707	Hs.14333	GO:0000166: nucleotide binding, GO:0003674: molecular_function, GO:0005525: GTP binding, GO:0005575: cellular_component, GO:0008150: biological_process
219270_at	CHAC1	ChaC, cation transport regulator homolog 1 (E. coli)	0.166	-2.591	0.008	0.07	0		6.593	2.721	0.006	0.03	1		1.094	0.13	0.877	0.99	0		3.674	1.877	0.09	0.2	0		3.357	1.747	0.111	0.26	0		NM_024111	79094	Hs.155569	GO:0005515: protein binding, GO:0005575: cellular_component, GO:0008150: biological_process
221521_s_at	GINS2	GINS complex subunit 2 (Psf2 homolog)	0.46	-1.12	0.008	0.07	0		2.774	1.472	0.001	0.01	1		1.277	0.352	0.338	0.88	0		2.332	1.222	0.016	0.07	0		1.827	0.869	0.069	0.2	0		BC003186	51659	Hs.433180	GO:0005515: protein binding, GO:0005634: nucleus, GO:0006260: DNA replication
200989_at	HIF1A	hypoxia inducible factor 1, alpha subunit (basic helix-loop-helix transcription factor)	0.636	-0.653	0.009	0.07	0		2.127	1.089	0	0	1		1.352	0.436	0.061	0.68	0		1.927	0.947	0.003	0.03	0		1.425	0.511	0.073	0.21	0		NM_001530	3091	Hs.597216	GO:0001666: response to hypoxia, GO:0001755: neural crest cell migration, GO:0001837: epithelial to mesenchymal transition, GO:0001892: embryonic placenta development, GO:0001938: positive regulation of endothelial cell proliferation, GO:0001947: heart looping, GO:0002248: connective tissue replacement during inflammatory response, GO:0003705: RNA polymerase II transcription factor activity, enha…	04150: mTOR signaling pathway, 05200: Pathways in cancer, 05211: Renal cell carcinoma
203418_at	CCNA2	cyclin A2	0.444	-1.173	0.009	0.07	0		2.275	1.186	0.008	0.04	1		1.009	0.013	0.973	1	0		2.224	1.153	0.029	0.1	0		2.204	1.14	0.03	0.12	0		NM_001237	890	Hs.58974	GO:0001939: female pronucleus, GO:0001940: male pronucleus, GO:0005515: protein binding, GO:0005634: nucleus, GO:0005654: nucleoplasm, GO:0005737: cytoplasm, GO:0007049: cell cycle, GO:0007067: mitosis, GO:0007095: mitotic cell cycle G2/M transition DNA damage checkpoint, GO:0045941: positive regulation of transcription, GO:0051301: cell division	04110: Cell cycle
203797_at	VSNL1	visinin-like 1	0.433	-1.208	0.009	0.07	0		2.612	1.385	0.004	0.02	1		1.131	0.177	0.656	0.96	0		2.536	1.343	0.016	0.07	0		2.243	1.166	0.031	0.13	0		AF039555	7447	Hs.444212	GO:0005509: calcium ion binding
209694_at	PTS	6-pyruvoyltetrahydropterin synthase	0.637	-0.651	0.009	0.07	0		2.019	1.014	0	0.01	1		1.286	0.363	0.109	0.73	0		1.677	0.746	0.013	0.06	0		1.304	0.383	0.164	0.34	0		M97655	5805	Hs.503860	GO:0003874: 6-pyruvoyltetrahydropterin synthase activity, GO:0005737: cytoplasm, GO:0005739: mitochondrion, GO:0006520: cellular amino acid metabolic process, GO:0006729: tetrahydrobiopterin biosynthetic process, GO:0007417: central nervous system development, GO:0008270: zinc ion binding, GO:0016829: lyase activity, GO:0042803: protein homodimerization activity, GO:0046872: metal ion binding	00790: Folate biosynthesis, 01100: Metabolic pathways
218209_s_at	RPRD1A	regulation of nuclear pre-mRNA domain containing 1A	0.581	-0.784	0.01	0.07	0		2.108	1.076	0.001	0.01	1		1.224	0.292	0.277	0.85	0		1.517	0.602	0.081	0.19	0		1.24	0.31	0.346	0.53	0		NM_018170	55197	Hs.464912
202833_s_at	SERPINA1	serpin peptidase inhibitor, clade A (alpha-1 antiproteinase, antitrypsin), member 1	0.134	-2.905	0.011	0.08	0		9.79	3.291	0.005	0.03	1		1.307	0.387	0.7	0.97	0		7.007	2.809	0.038	0.12	0		5.359	2.422	0.068	0.2	0		NM_000295	5265	Hs.525557	GO:0002020: protease binding, GO:0004867: serine-type endopeptidase inhibitor activity, GO:0005515: protein binding, GO:0005576: extracellular region, GO:0005576: extracellular region, GO:0005578: proteinaceous extracellular matrix, GO:0005615: extracellular space, GO:0006953: acute-phase response, GO:0007596: blood coagulation, GO:0008233: peptidase activity, GO:0030414: peptidase inhibitor acti…	04610: Complement and coagulation cascades
214205_x_at	GLRX3	glutaredoxin 3	0.542	-0.883	0.011	0.08	0		2.097	1.068	0.003	0.02	1		1.136	0.185	0.542	0.94	0		1.498	0.583	0.133	0.26	0		1.318	0.399	0.293	0.48	0		AK022131	10539	Hs.42644	GO:0005515: protein binding, GO:0005737: cytoplasm, GO:0005938: cell cortex, GO:0009055: electron carrier activity, GO:0015035: protein disulfide oxidoreductase activity, GO:0045454: cell redox homeostasis
218567_x_at	DPP3	dipeptidyl-peptidase 3	0.641	-0.642	0.011	0.08	0		2.019	1.014	0	0.01	1		1.294	0.372	0.11	0.73	0		1.869	0.902	0.005	0.04	0		1.444	0.53	0.069	0.2	0		NM_005700	10072	Hs.502914	GO:0004177: aminopeptidase activity, GO:0005737: cytoplasm, GO:0006508: proteolysis, GO:0008233: peptidase activity, GO:0008237: metallopeptidase activity, GO:0008239: dipeptidyl-peptidase activity, GO:0008270: zinc ion binding, GO:0046872: metal ion binding
201249_at	SLC2A1	solute carrier family 2 (facilitated glucose transporter), member 1	0.474	-1.078	0.012	0.08	0		2.775	1.472	0.002	0.01	1		1.314	0.394	0.306	0.87	0		1.952	0.965	0.055	0.15	0		1.485	0.571	0.234	0.42	0		AI091047	6513	Hs.473721, Hs.706748	GO:0005215: transporter activity, GO:0005355: glucose transmembrane transporter activity, GO:0005515: protein binding, GO:0005622: intracellular, GO:0005624: membrane fraction, GO:0005737: cytoplasm, GO:0005886: plasma membrane, GO:0008643: carbohydrate transport, GO:0015758: glucose transport, GO:0016021: integral to membrane, GO:0016323: basolateral plasma membrane, GO:0022891: substrate-specif…	04920: Adipocytokine signaling pathway, 05200: Pathways in cancer, 05211: Renal cell carcinoma
204420_at	FOSL1	FOS-like antigen 1	0.21	-2.251	0.012	0.08	0		8.268	3.048	0.002	0.01	1		1.737	0.796	0.319	0.87	0		7.999	3	0.008	0.05	0		4.605	2.203	0.038	0.14	0		BG251266	8061	Hs.283565	GO:0003700: transcription factor activity, GO:0005634: nucleus, GO:0006357: regulation of transcription from RNA polymerase II promoter, GO:0006935: chemotaxis, GO:0006968: cellular defense response, GO:0008284: positive regulation of cell proliferation, GO:0009615: response to virus, GO:0016563: transcription activator activity, GO:0031668: cellular response to extracellular stimulus, GO:0043565…	04310: Wnt signaling pathway
206683_at	ZNF165	zinc finger protein 165	0.48	-1.058	0.012	0.08	0		2.416	1.273	0.004	0.02	1		1.161	0.215	0.564	0.94	0		2.257	1.175	0.022	0.08	0		1.945	0.96	0.052	0.17	0		NM_003447	7718	Hs.535177	GO:0003700: transcription factor activity, GO:0005515: protein binding, GO:0005622: intracellular, GO:0005634: nucleus, GO:0006355: regulation of transcription, DNA-dependent, GO:0008270: zinc ion binding, GO:0046872: metal ion binding
209330_s_at	HNRNPD	heterogeneous nuclear ribonucleoprotein D (AU-rich element RNA binding protein 1, 37kDa)	0.649	-0.623	0.012	0.08	0		2.052	1.037	0	0	1		1.333	0.414	0.073	0.7	0		1.916	0.938	0.004	0.03	0		1.438	0.524	0.067	0.2	0		D55674	3184	Hs.480073	GO:0000166: nucleotide binding, GO:0000398: nuclear mRNA splicing, via spliceosome, GO:0003677: DNA binding, GO:0003723: RNA binding, GO:0003723: RNA binding, GO:0005515: protein binding, GO:0005634: nucleus, GO:0005694: chromosome, GO:0006355: regulation of transcription, DNA-dependent, GO:0006396: RNA processing, GO:0006401: RNA catabolic process, GO:0008150: biological_process, GO:0016563: tra…
204351_at	S100P	S100 calcium binding protein P	0.275	-1.863	0.013	0.08	0		6.685	2.741	0.001	0.01	1		1.837	0.877	0.196	0.8	0		3.801	1.926	0.031	0.1	0		2.069	1.049	0.21	0.39	0		NM_005980	6286	Hs.2962	GO:0000287: magnesium ion binding, GO:0005509: calcium ion binding, GO:0005634: nucleus, GO:0005737: cytoplasm, GO:0007613: memory, GO:0043025: cell soma, GO:0043542: endothelial cell migration, GO:0048168: regulation of neuronal synaptic plasticity, GO:0048306: calcium-dependent protein binding
213132_s_at	MCAT	malonyl CoA:ACP acyltransferase (mitochondrial)	0.556	-0.848	0.013	0.08	0		2.02	1.015	0.004	0.02	1		1.123	0.167	0.579	0.95	0		1.591	0.67	0.088	0.2	0		1.417	0.503	0.189	0.37	0		AL022237	27349	Hs.349111	GO:0004314: [acyl-carrier-protein] S-malonyltransferase activity, GO:0005488: binding, GO:0005739: mitochondrion, GO:0006633: fatty acid biosynthetic process, GO:0008152: metabolic process, GO:0016740: transferase activity	00061: Fatty acid biosynthesis, 01100: Metabolic pathways
218817_at	SPCS3	signal peptidase complex subunit 3 homolog (S. cerevisiae)	0.393	-1.347	0.013	0.08	0		2.844	1.508	0.007	0.03	1		1.118	0.161	0.735	0.97	0		3.16	1.66	0.013	0.06	0		2.826	1.499	0.023	0.11	0		NM_021928	60559	Hs.42194	GO:0005783: endoplasmic reticulum, GO:0005787: signal peptidase complex, GO:0005792: microsome, GO:0006465: signal peptide processing, GO:0008233: peptidase activity, GO:0016020: membrane, GO:0016021: integral to membrane	00310: Lysine degradation, 00780: Biotin metabolism, 01100: Metabolic pathways
220239_at	KLHL7	kelch-like 7 (Drosophila)	0.522	-0.937	0.013	0.08	0		2.896	1.534	0	0.01	1		1.513	0.597	0.09	0.71	0		1.85	0.888	0.047	0.13	0		1.223	0.29	0.483	0.65	0		NM_018846	55975	Hs.654817	GO:0005515: protein binding, GO:0005634: nucleus, GO:0005730: nucleolus
201531_at	ZFP36	zinc finger protein 36, C3H type, homolog (mouse)	0.545	-0.876	0.014	0.08	0		2.175	1.121	0.003	0.02	1		1.186	0.246	0.437	0.91	0		2.282	1.19	0.008	0.05	0		1.925	0.945	0.027	0.12	0		NM_003407	7538	Hs.534052, Hs.707878	GO:0000289: nuclear-transcribed mRNA poly(A) tail shortening, GO:0003677: DNA binding, GO:0003727: single-stranded RNA binding, GO:0003729: mRNA binding, GO:0005515: protein binding, GO:0005634: nucleus, GO:0005737: cytoplasm, GO:0005829: cytosol, GO:0006402: mRNA catabolic process, GO:0007243: protein kinase cascade, GO:0008270: zinc ion binding, GO:0017091: AU-rich element binding, GO:0043488: …
221436_s_at	CDCA3	cell division cycle associated 3	0.485	-1.044	0.014	0.09	0		2.241	1.164	0.008	0.03	1		1.087	0.12	0.749	0.97	0		1.542	0.625	0.192	0.33	0		1.419	0.505	0.286	0.47	0		NM_031299	83461	Hs.524216	GO:0003674: molecular_function, GO:0005575: cellular_component, GO:0005737: cytoplasm, GO:0005829: cytosol, GO:0007049: cell cycle, GO:0007067: mitosis, GO:0008150: biological_process, GO:0019941: modification-dependent protein catabolic process, GO:0051301: cell division
201487_at	CTSC	cathepsin C	0.494	-1.016	0.015	0.09	0		2.309	1.207	0.006	0.03	1		1.142	0.191	0.606	0.95	0		2.579	1.367	0.01	0.05	0		2.258	1.175	0.022	0.1	0		NM_001814	1075	Hs.128065, Hs.706874	GO:0004197: cysteine-type endopeptidase activity, GO:0005764: lysosome, GO:0006508: proteolysis, GO:0006955: immune response, GO:0008233: peptidase activity, GO:0031404: chloride ion binding	04142: Lysosome
201521_s_at	NCBP2	nuclear cap binding protein subunit 2, 20kDa	0.521	-0.94	0.015	0.09	0		2.311	1.208	0.003	0.02	1		1.204	0.268	0.435	0.91	0		2.252	1.171	0.014	0.06	0		1.87	0.903	0.048	0.16	0		NM_007362	22916	Hs.591671	GO:0000166: nucleotide binding, GO:0000339: RNA cap binding, GO:0000387: spliceosomal snRNP biogenesis, GO:0005515: protein binding, GO:0005634: nucleus, GO:0005634: nucleus, GO:0005654: nucleoplasm, GO:0005829: cytosol, GO:0005845: mRNA cap binding complex, GO:0006408: snRNA export from nucleus, GO:0006408: snRNA export from nucleus, GO:0006810: transport, GO:0008380: RNA splicing, GO:0046833: p…
217150_s_at	NF2	neurofibromin 2 (merlin)	0.574	-0.8	0.015	0.09	0		2.08	1.056	0.003	0.02	1		1.194	0.256	0.384	0.89	0		1.22	0.287	0.429	0.57	0		1.022	0.031	0.932	0.96	0		S73854	4771	Hs.187898	GO:0001707: mesoderm formation, GO:0001726: ruffle, GO:0001953: negative regulation of cell-matrix adhesion, GO:0005634: nucleus, GO:0005730: nucleolus, GO:0005737: cytoplasm, GO:0005769: early endosome, GO:0005856: cytoskeleton, GO:0005886: plasma membrane, GO:0005912: adherens junction, GO:0006469: negative regulation of protein kinase activity, GO:0007398: ectoderm development, GO:0008092: cyt…
210449_x_at	MAPK14	mitogen-activated protein kinase 14	0.525	-0.93	0.016	0.09	0		2.006	1.005	0.01	0.04	1		1.053	0.075	0.827	0.98	0		1.963	0.973	0.035	0.11	0		1.865	0.899	0.049	0.16	0		AF100544	1432	Hs.485233	GO:0000077: DNA damage checkpoint, GO:0000166: nucleotide binding, GO:0000922: spindle pole, GO:0001525: angiogenesis, GO:0002062: chondrocyte differentiation, GO:0004674: protein serine/threonine kinase activity, GO:0004674: protein serine/threonine kinase activity, GO:0004707: MAP kinase activity, GO:0004708: MAP kinase kinase activity, GO:0005515: protein binding, GO:0005524: ATP binding, GO:0…	04010: MAPK signaling pathway, 04370: VEGF signaling pathway, 04620: Toll-like receptor signaling pathway, 04622: RIG-I-like receptor signaling pathway, 04660: T cell receptor signaling pathway, 04664: Fc epsilon RI signaling pathway, 04670: Leukocyte transendothelial migration, 04722: Neurotrophin signaling pathway, 04912: GnRH signaling pathway, 05014: Amyotrophic lateral sclerosis (ALS), 05120…
205724_at	PKP1	plakophilin 1 (ectodermal dysplasia/skin fragility syndrome)	0.37	-1.436	0.018	0.1	0		3.148	1.654	0.008	0.04	1		1.164	0.219	0.685	0.96	0		3.285	1.716	0.021	0.08	0		2.823	1.497	0.039	0.14	0		NM_000299	5317	Hs.497350	GO:0004871: signal transducer activity, GO:0005515: protein binding, GO:0005634: nucleus, GO:0005882: intermediate filament, GO:0007155: cell adhesion, GO:0007165: signal transduction, GO:0007275: multicellular organismal development, GO:0019215: intermediate filament binding, GO:0030054: cell junction, GO:0030057: desmosome, GO:0030280: structural constituent of epidermis
208840_s_at	G3BP2	GTPase activating protein (SH3 domain) binding protein 2	0.628	-0.671	0.018	0.1	0		2.159	1.11	0.001	0.01	1		1.356	0.44	0.097	0.71	0		1.585	0.664	0.048	0.14	0		1.168	0.225	0.472	0.65	0		AB014560	9908	Hs.303676	GO:0000166: nucleotide binding, GO:0003723: RNA binding, GO:0005515: protein binding, GO:0005622: intracellular, GO:0005737: cytoplasm, GO:0006810: transport, GO:0007253: cytoplasmic sequestering of NF-kappaB, GO:0007265: Ras protein signal transduction, GO:0030159: receptor signaling complex scaffold activity, GO:0051028: mRNA transport
209588_at	EPHB2	EPH receptor B2	0.457	-1.131	0.019	0.1	0		2.783	1.477	0.004	0.02	1		1.271	0.346	0.426	0.91	0		2.132	1.092	0.056	0.15	0		1.677	0.746	0.175	0.35	0		AL530874	2048	Hs.523329	GO:0000166: nucleotide binding, GO:0004872: receptor activity, GO:0005005: transmembrane-ephrin receptor activity, GO:0005102: receptor binding, GO:0005524: ATP binding, GO:0006468: protein amino acid phosphorylation, GO:0007169: transmembrane receptor protein tyrosine kinase signaling pathway, GO:0007399: nervous system development, GO:0007612: learning, GO:0008046: axon guidance receptor activi…	04360: Axon guidance
204891_s_at	LCK	lymphocyte-specific protein tyrosine kinase	0.34	-1.555	0.022	0.11	0		3.916	1.969	0.006	0.03	1		1.332	0.414	0.499	0.93	0		4.586	2.197	0.011	0.05	0		3.442	1.783	0.031	0.13	0		NM_005356	3932	Hs.470627	GO:0000166: nucleotide binding, GO:0000242: pericentriolar material, GO:0001948: glycoprotein binding, GO:0004715: non-membrane spanning protein tyrosine kinase activity, GO:0004722: protein serine/threonine phosphatase activity, GO:0005524: ATP binding, GO:0005737: cytoplasm, GO:0005794: Golgi apparatus, GO:0005829: cytosol, GO:0005886: plasma membrane, GO:0005886: plasma membrane, GO:0006882: c…	04650: Natural killer cell mediated cytotoxicity, 04660: T cell receptor signaling pathway, 05340: Primary immunodeficiency
200731_s_at	PTP4A1	protein tyrosine phosphatase type IVA, member 1	0.396	-1.338	0.023	0.11	0		4.444	2.152	0.001	0.01	1		1.758	0.814	0.139	0.76	0		3.794	1.924	0.01	0.05	0		2.158	1.11	0.105	0.25	0		AW165960	7803	Hs.227777, Hs.706850	GO:0004725: protein tyrosine phosphatase activity, GO:0005737: cytoplasm, GO:0005769: early endosome, GO:0005783: endoplasmic reticulum, GO:0005819: spindle, GO:0005886: plasma membrane, GO:0006470: protein amino acid dephosphorylation, GO:0007049: cell cycle, GO:0007275: multicellular organismal development, GO:0016787: hydrolase activity
219037_at	RRP15	ribosomal RNA processing 15 homolog (S. cerevisiae)	0.719	-0.475	0.023	0.11	0		2.068	1.049	0	0	1		1.488	0.573	0.008	0.56	0		1.552	0.634	0.016	0.07	0		1.043	0.061	0.792	0.88	0		NM_016052	51018	Hs.660109	GO:0005515: protein binding
221676_s_at	CORO1C	coronin, actin binding protein, 1C	0.572	-0.806	0.023	0.11	0		2.234	1.16	0.003	0.02	1		1.278	0.354	0.275	0.85	0		2.188	1.13	0.012	0.06	0		1.712	0.775	0.065	0.19	0		BC002342	23603	Hs.330384	GO:0003779: actin binding, GO:0006909: phagocytosis, GO:0007165: signal transduction, GO:0015629: actin cytoskeleton
209723_at	SERPINB9	serpin peptidase inhibitor, clade B (ovalbumin), member 9	0.301	-1.732	0.024	0.11	0		4.938	2.304	0.005	0.03	1		1.487	0.572	0.413	0.9	0		6.115	2.612	0.008	0.05	0		4.112	2.04	0.03	0.12	0		BC002538	5272	Hs.104879	GO:0004867: serine-type endopeptidase inhibitor activity, GO:0005515: protein binding, GO:0005737: cytoplasm, GO:0005829: cytosol, GO:0006916: anti-apoptosis, GO:0007165: signal transduction, GO:0030414: peptidase inhibitor activity
202461_at	EIF2B2	eukaryotic translation initiation factor 2B, subunit 2 beta, 39kDa	0.568	-0.816	0.025	0.11	0		2.223	1.152	0.003	0.02	1		1.262	0.336	0.314	0.87	0		2.223	1.152	0.013	0.06	0		1.761	0.816	0.06	0.18	0		NM_014239	8892	Hs.409137	GO:0001541: ovarian follicle development, GO:0003743: translation initiation factor activity, GO:0005085: guanyl-nucleotide exchange factor activity, GO:0005085: guanyl-nucleotide exchange factor activity, GO:0005515: protein binding, GO:0005524: ATP binding, GO:0005525: GTP binding, GO:0005737: cytoplasm, GO:0005851: eukaryotic translation initiation factor 2B complex, GO:0006446: regulation of …
218368_s_at	TNFRSF12A	tumor necrosis factor receptor superfamily, member 12A	0.378	-1.402	0.025	0.11	0		3.741	1.903	0.004	0.02	1		1.416	0.501	0.379	0.89	0		1.808	0.854	0.232	0.37	0		1.277	0.353	0.613	0.76	0		NM_016639	51330	Hs.355899	GO:0001525: angiogenesis, GO:0001726: ruffle, GO:0004872: receptor activity, GO:0005515: protein binding, GO:0005886: plasma membrane, GO:0006915: apoptosis, GO:0006928: cell motion, GO:0006931: substrate-bound cell migration, cell attachment to substrate, GO:0007155: cell adhesion, GO:0007275: multicellular organismal development, GO:0008219: cell death, GO:0009986: cell surface, GO:0016021: int…	04060: Cytokine-cytokine receptor interaction
209396_s_at	CHI3L1	chitinase 3-like 1 (cartilage glycoprotein-39)	0.54	-0.89	0.027	0.12	0		2.481	1.311	0.003	0.02	1		1.339	0.421	0.259	0.84	0		2.019	1.014	0.039	0.12	0		1.508	0.593	0.201	0.38	0		M80927	1116	Hs.382202	GO:0003824: catalytic activity, GO:0004568: chitinase activity, GO:0005201: extracellular matrix structural constituent, GO:0005529: sugar binding, GO:0005576: extracellular region, GO:0005578: proteinaceous extracellular matrix, GO:0005615: extracellular space, GO:0005975: carbohydrate metabolic process, GO:0006032: chitin catabolic process, GO:0043169: cation binding
203925_at	GCLM	glutamate-cysteine ligase, modifier subunit	0.513	-0.964	0.028	0.12	0		2.796	1.484	0.002	0.02	1		1.434	0.52	0.203	0.8	0		1.822	0.865	0.095	0.21	0		1.271	0.345	0.483	0.65	0		NM_002061	2730	Hs.315562	GO:0004357: glutamate-cysteine ligase activity, GO:0004357: glutamate-cysteine ligase activity, GO:0005515: protein binding, GO:0005625: soluble fraction, GO:0005829: cytosol, GO:0006534: cysteine metabolic process, GO:0006536: glutamate metabolic process, GO:0006750: glutathione biosynthetic process, GO:0006750: glutathione biosynthetic process, GO:0006979: response to oxidative stress, GO:00164…	00480: Glutathione metabolism, 01100: Metabolic pathways
213320_at	PRMT3	protein arginine methyltransferase 3	0.706	-0.501	0.028	0.12	0		2.354	1.235	0	0	1		1.663	0.734	0.003	0.46	0		1.653	0.725	0.013	0.06	0		0.994	-0.008	0.974	0.98	0		AL551971	10196	Hs.152337	GO:0005515: protein binding, GO:0005622: intracellular, GO:0005737: cytoplasm, GO:0005829: cytosol, GO:0005840: ribosome, GO:0006479: protein amino acid methylation, GO:0008152: metabolic process, GO:0008168: methyltransferase activity, GO:0008270: zinc ion binding, GO:0016274: protein-arginine N-methyltransferase activity, GO:0016740: transferase activity, GO:0046872: metal ion binding
213984_at	PDS5A	PDS5, regulator of cohesion maintenance, homolog A (S. cerevisiae)	0.661	-0.597	0.028	0.12	0		2.009	1.007	0.001	0.01	1		1.328	0.41	0.112	0.73	0		1.914	0.937	0.008	0.05	0		1.441	0.527	0.1	0.25	0		AW991219	23244	Hs.331431	GO:0000785: chromatin, GO:0005634: nucleus, GO:0007049: cell cycle, GO:0007067: mitosis, GO:0042802: identical protein binding, GO:0051301: cell division
210048_at	NAPG	N-ethylmaleimide-sensitive factor attachment protein, gamma	0.534	-0.905	0.03	0.12	0		2.324	1.217	0.006	0.03	1		1.241	0.311	0.414	0.9	0		2.249	1.169	0.024	0.09	0		1.812	0.858	0.083	0.22	0		BC001889	8774	Hs.464622	GO:0005515: protein binding, GO:0005624: membrane fraction, GO:0005739: mitochondrion, GO:0005783: endoplasmic reticulum, GO:0005794: Golgi apparatus, GO:0006461: protein complex assembly, GO:0006886: intracellular protein transport, GO:0006891: intra-Golgi vesicle-mediated transport, GO:0006944: membrane fusion, GO:0016020: membrane, GO:0016192: vesicle-mediated transport, GO:0050821: protein st…
219081_at	ANKHD1	ankyrin repeat and KH domain containing 1	0.669	-0.58	0.03	0.12	0		2.007	1.005	0.001	0.01	1		1.343	0.425	0.096	0.71	0		1.605	0.682	0.037	0.11	0		1.195	0.257	0.394	0.58	0		NM_024668	54882	Hs.594084	GO:0003723: RNA binding, GO:0005515: protein binding, GO:0005737: cytoplasm
217919_s_at	MRPL42	mitochondrial ribosomal protein L42	0.569	-0.813	0.031	0.13	0		2.006	1.004	0.011	0.04	1		1.142	0.191	0.578	0.95	0		1.724	0.785	0.081	0.19	0		1.51	0.594	0.175	0.35	0		AL136659	28977	Hs.199579	GO:0003735: structural constituent of ribosome, GO:0005739: mitochondrion, GO:0005763: mitochondrial small ribosomal subunit, GO:0005840: ribosome, GO:0006412: translation
218888_s_at	NETO2	neuropilin (NRP) and tolloid (TLL)-like 2	0.293	-1.771	0.032	0.13	0		5.195	2.377	0.007	0.03	1		1.522	0.606	0.423	0.91	0		3.151	1.656	0.091	0.2	0		2.07	1.05	0.268	0.46	0		AI335263	81831	Hs.444046	GO:0004872: receptor activity, GO:0016020: membrane, GO:0016021: integral to membrane
200712_s_at	MAPRE1	microtubule-associated protein, RP/EB family, member 1	0.556	-0.846	0.033	0.13	0		2.506	1.325	0.003	0.02	1		1.395	0.48	0.197	0.8	0		2.494	1.318	0.01	0.05	0		1.788	0.839	0.077	0.21	0		NM_012325	22919	Hs.472437	GO:0005737: cytoplasm, GO:0005794: Golgi apparatus, GO:0005819: spindle, GO:0005881: cytoplasmic microtubule, GO:0007049: cell cycle, GO:0007067: mitosis, GO:0008022: protein C-terminus binding, GO:0008283: cell proliferation, GO:0030981: cortical microtubule cytoskeleton, GO:0031115: negative regulation of microtubule polymerization, GO:0031253: cell projection membrane, GO:0042995: cell project…
208002_s_at	ACOT7	acyl-CoA thioesterase 7	0.601	-0.735	0.038	0.14	0		2.184	1.127	0.004	0.02	1		1.312	0.392	0.238	0.83	0		1.856	0.893	0.041	0.12	0		1.415	0.5	0.223	0.41	0		NM_007274	11332	Hs.126137	GO:0000062: acyl-CoA binding, GO:0004091: carboxylesterase activity, GO:0005737: cytoplasm, GO:0005739: mitochondrion, GO:0006629: lipid metabolic process, GO:0016290: palmitoyl-CoA hydrolase activity, GO:0016787: hydrolase activity	01040: Biosynthesis of unsaturated fatty acids
218360_at	RAB22A	RAB22A, member RAS oncogene family	0.605	-0.726	0.038	0.14	0		2.453	1.295	0.001	0.01	1		1.484	0.569	0.093	0.71	0		2.333	1.222	0.008	0.05	0		1.572	0.653	0.115	0.27	0		NM_020673	57403	Hs.529044	GO:0000166: nucleotide binding, GO:0003924: GTPase activity, GO:0005515: protein binding, GO:0005515: protein binding, GO:0005525: GTP binding, GO:0005769: early endosome, GO:0005886: plasma membrane, GO:0006897: endocytosis, GO:0007032: endosome organization, GO:0007264: small GTPase mediated signal transduction, GO:0015031: protein transport	04144: Endocytosis
219232_s_at	EGLN3	egl nine homolog 3 (C. elegans)	0.577	-0.794	0.038	0.14	0		2.146	1.102	0.007	0.03	1		1.238	0.308	0.385	0.89	0		1.318	0.398	0.364	0.51	0		1.065	0.09	0.834	0.91	0		NM_022073	112399	Hs.135507	GO:0005506: iron ion binding, GO:0005515: protein binding, GO:0005634: nucleus, GO:0005737: cytoplasm, GO:0006915: apoptosis, GO:0016702: oxidoreductase activity, acting on single donors with incorporation of molecular oxygen, incorporation of two atoms of oxygen, GO:0016705: oxidoreductase activity, acting on paired donors, with incorporation or reduction of molecular oxygen, GO:0031418: L-ascor…	05200: Pathways in cancer, 05211: Renal cell carcinoma
204175_at	ZNF593	zinc finger protein 593	0.574	-0.8	0.042	0.15	0		2.665	1.414	0.002	0.01	1		1.53	0.614	0.108	0.73	0		2.447	1.291	0.012	0.06	0		1.599	0.677	0.147	0.31	0		NM_015871	51042	Hs.477273	GO:0000122: negative regulation of transcription from RNA polymerase II promoter, GO:0003677: DNA binding, GO:0003714: transcription corepressor activity, GO:0005622: intracellular, GO:0005634: nucleus, GO:0005730: nucleolus, GO:0008270: zinc ion binding, GO:0045449: regulation of transcription, GO:0046872: metal ion binding
220308_at	CCDC19	coiled-coil domain containing 19	0.42	-1.251	0.044	0.15	0		3.156	1.658	0.011	0.04	1		1.326	0.407	0.48	0.92	0		2.653	1.408	0.063	0.16	0		2.001	1	0.172	0.35	0		NM_012337	25790	Hs.647705	GO:0005625: soluble fraction, GO:0005739: mitochondrion
203214_x_at	CDC2	cell division cycle 2, G1 to S and G2 to M	0.629	-0.669	0.047	0.16	0		2.07	1.05	0.004	0.02	1		1.302	0.38	0.232	0.82	0		2.113	1.079	0.013	0.06	0		1.623	0.699	0.086	0.23	0		NM_001786	983	Hs.334562	GO:0000166: nucleotide binding, GO:0004693: cyclin-dependent protein kinase activity, GO:0004693: cyclin-dependent protein kinase activity, GO:0005515: protein binding, GO:0005524: ATP binding, GO:0005634: nucleus, GO:0005654: nucleoplasm, GO:0005829: cytosol, GO:0005876: spindle microtubule, GO:0006468: protein amino acid phosphorylation, GO:0006916: anti-apoptosis, GO:0007049: cell cycle, GO:00…	04110: Cell cycle, 04115: p53 signaling pathway, 04540: Gap junction
222206_s_at	NCLN	nicalin homolog (zebrafish)	0.63	-0.667	0.051	0.17	0		2.189	1.13	0.003	0.02	1		1.379	0.463	0.159	0.77	0		2.082	1.058	0.017	0.07	0		1.51	0.594	0.145	0.31	0		AA781143	56926	Hs.657032	GO:0005515: protein binding, GO:0005634: nucleus, GO:0005730: nucleolus, GO:0005783: endoplasmic reticulum, GO:0016020: membrane, GO:0016021: integral to membrane, GO:0016485: protein processing
209727_at	GM2A	GM2 ganglioside activator	0.388	-1.365	0.052	0.17	0		3.878	1.955	0.009	0.04	1		1.506	0.591	0.371	0.89	0		4.173	2.061	0.022	0.08	0		2.771	1.47	0.085	0.23	0		M76477	2760	Hs.483873	GO:0005319: lipid transporter activity, GO:0005737: cytoplasm, GO:0005739: mitochondrion, GO:0005764: lysosome, GO:0005889: hydrogen:potassium-exchanging ATPase complex, GO:0006629: lipid metabolic process, GO:0006689: ganglioside catabolic process, GO:0006869: lipid transport, GO:0007611: learning or memory, GO:0009313: oligosaccharide catabolic process, GO:0009898: internal side of plasma membr…	04142: Lysosome
204768_s_at	FEN1	flap structure-specific endonuclease 1	0.594	-0.752	0.058	0.18	0		2.462	1.3	0.003	0.02	1		1.462	0.548	0.153	0.76	0		2.447	1.291	0.013	0.06	0		1.674	0.743	0.12	0.28	0		NM_004111	2237	Hs.409065	GO:0000287: magnesium ion binding, GO:0003684: damaged DNA binding, GO:0003690: double-stranded DNA binding, GO:0004519: endonuclease activity, GO:0004523: ribonuclease H activity, GO:0005515: protein binding, GO:0005634: nucleus, GO:0005739: mitochondrion, GO:0006260: DNA replication, GO:0006302: double-strand break repair, GO:0008309: double-stranded DNA specific exodeoxyribonuclease activity, …	03030: DNA replication, 03410: Base excision repair, 03450: Non-homologous end-joining
219938_s_at	PSTPIP2	proline-serine-threonine phosphatase interacting protein 2	0.672	-0.572	0.066	0.19	0		2.136	1.095	0.002	0.02	1		1.436	0.523	0.09	0.71	0		1.751	0.808	0.039	0.12	0		1.219	0.286	0.431	0.61	0		NM_024430	9050	Hs.567384	GO:0005737: cytoplasm, GO:0016020: membrane
202693_s_at	STK17A	serine/threonine kinase 17a	0.612	-0.708	0.067	0.19	0		2.37	1.245	0.004	0.02	1		1.451	0.537	0.153	0.76	0		1.521	0.605	0.189	0.33	0		1.049	0.069	0.877	0.93	0		NM_004760	9263	Hs.709489	GO:0000166: nucleotide binding, GO:0004674: protein serine/threonine kinase activity, GO:0005524: ATP binding, GO:0005634: nucleus, GO:0006468: protein amino acid phosphorylation, GO:0006915: apoptosis, GO:0006917: induction of apoptosis, GO:0007243: protein kinase cascade, GO:0016740: transferase activity
205375_at	MDFI	MyoD family inhibitor	0.637	-0.65	0.068	0.19	0		2.349	1.232	0.002	0.02	1		1.497	0.582	0.098	0.71	0		2.142	1.099	0.018	0.07	0		1.431	0.517	0.221	0.4	0		NM_005586	4188	Hs.520119	GO:0000122: negative regulation of transcription from RNA polymerase II promoter, GO:0005515: protein binding, GO:0005634: nucleus, GO:0005737: cytoplasm, GO:0007257: activation of JUN kinase activity, GO:0009790: embryonic development, GO:0009950: dorsal/ventral axis specification, GO:0030154: cell differentiation, GO:0030178: negative regulation of Wnt receptor signaling pathway, GO:0042994: cy…
219911_s_at	SLCO4A1	solute carrier organic anion transporter family, member 4A1	0.602	-0.733	0.069	0.2	0		2.13	1.091	0.011	0.04	1		1.282	0.358	0.349	0.88	0		2.622	1.391	0.01	0.05	0		2.046	1.033	0.042	0.15	0		NM_016354	28231	Hs.235782	GO:0005215: transporter activity, GO:0006811: ion transport, GO:0015349: thyroid hormone transmembrane transporter activity, GO:0016020: membrane, GO:0016021: integral to membrane, GO:0042403: thyroid hormone metabolic process
213191_at	TICAM1	toll-like receptor adaptor molecule 1	0.809	-0.306	0.071	0.2	0		2.283	1.191	0	0	1		1.846	0.885	0	0.19	0		1.657	0.729	0.002	0.02	0		0.898	-0.156	0.433	0.61	0		AF070530	148022	Hs.29344	GO:0004871: signal transducer activity, GO:0005515: protein binding, GO:0005829: cytosol, GO:0006915: apoptosis, GO:0006954: inflammatory response, GO:0006955: immune response, GO:0009615: response to virus, GO:0043123: positive regulation of I-kappaB kinase/NF-kappaB cascade	04620: Toll-like receptor signaling pathway
218251_at	MID1IP1	MID1 interacting protein 1 (gastrulation specific G12 homolog (zebrafish))	0.679	-0.559	0.076	0.21	0		2.053	1.038	0.003	0.02	1		1.394	0.479	0.122	0.74	0		2.001	1.001	0.015	0.07	0		1.436	0.522	0.168	0.34	0		NM_021242	58526	Hs.522605	GO:0005634: nucleus, GO:0005737: cytoplasm, GO:0005874: microtubule, GO:0007026: negative regulation of microtubule depolymerization, GO:0008022: protein C-terminus binding
204883_s_at	HUS1	HUS1 checkpoint homolog (S. pombe)	0.669	-0.581	0.08	0.21	0		2.01	1.007	0.006	0.03	1		1.344	0.426	0.186	0.79	0		1.861	0.896	0.034	0.11	0		1.385	0.47	0.234	0.42	0		NM_004507	3364	Hs.152983	GO:0000077: DNA damage checkpoint, GO:0000724: double-strand break repair via homologous recombination, GO:0004674: protein serine/threonine kinase activity, GO:0005515: protein binding, GO:0005634: nucleus, GO:0005737: cytoplasm, GO:0006281: DNA repair, GO:0006468: protein amino acid phosphorylation, GO:0006974: response to DNA damage stimulus, GO:0008156: negative regulation of DNA replication,…
209652_s_at	PGF	placental growth factor	0.598	-0.742	0.081	0.22	0		2.595	1.376	0.004	0.02	1		1.551	0.634	0.13	0.75	0		2.412	1.27	0.021	0.08	0		1.555	0.636	0.211	0.39	0		BC001422	5228	Hs.252820	GO:0001525: angiogenesis, GO:0005576: extracellular region, GO:0007165: signal transduction, GO:0007267: cell-cell signaling, GO:0007275: multicellular organismal development, GO:0008083: growth factor activity, GO:0008201: heparin binding, GO:0008284: positive regulation of cell proliferation, GO:0016020: membrane, GO:0030154: cell differentiation	04150: mTOR signaling pathway, 04510: Focal adhesion, 05200: Pathways in cancer, 05211: Renal cell carcinoma, 05212: Pancreatic cancer, 05219: Bladder cancer
218073_s_at	TMEM48	transmembrane protein 48	0.656	-0.609	0.081	0.22	0		2.648	1.405	0.001	0.01	1		1.736	0.796	0.028	0.6	0		2.336	1.224	0.009	0.05	0		1.346	0.429	0.299	0.49	0		NM_018087	55706	Hs.476525	GO:0005634: nucleus, GO:0005643: nuclear pore, GO:0015031: protein transport, GO:0016020: membrane, GO:0016021: integral to membrane, GO:0017056: structural constituent of nuclear pore, GO:0031081: nuclear pore distribution, GO:0051028: mRNA transport, GO:0051292: nuclear pore complex assembly, GO:0065002: intracellular protein transmembrane transport
217996_at	PHLDA1	pleckstrin homology-like domain, family A, member 1	0.597	-0.744	0.084	0.22	0		2.537	1.343	0.005	0.03	1		1.515	0.599	0.156	0.77	0		2.189	1.131	0.039	0.12	0		1.446	0.532	0.298	0.49	0		NM_007350	22822	Hs.602085	GO:0005515: protein binding, GO:0005634: nucleus, GO:0005730: nucleolus, GO:0005737: cytoplasm, GO:0006915: apoptosis, GO:0016020: membrane, GO:0030659: cytoplasmic vesicle membrane, GO:0031410: cytoplasmic vesicle, GO:0045210: FasL biosynthetic process
217682_at			0.626	-0.677	0.085	0.22	0		2.14	1.097	0.01	0.04	1		1.338	0.421	0.266	0.85	0		1.535	0.618	0.19	0.33	0		1.147	0.198	0.665	0.8	0		AW503390
219654_at	PTPLA	protein tyrosine phosphatase-like (proline instead of catalytic arginine), member A	0.63	-0.667	0.086	0.23	0		2.144	1.1	0.009	0.04	1		1.35	0.433	0.248	0.83	0		1.228	0.296	0.515	0.65	0		0.909	-0.137	0.761	0.86	0		NM_014241	9200	Hs.114062	GO:0007275: multicellular organismal development, GO:0016020: membrane, GO:0016021: integral to membrane
206096_at	ZNF35	zinc finger protein 35	0.657	-0.606	0.096	0.24	0		2.294	1.198	0.004	0.02	1		1.507	0.592	0.103	0.72	0		2.065	1.046	0.026	0.09	0		1.37	0.454	0.295	0.48	0		AI809774	7584	Hs.288658	GO:0003700: transcription factor activity, GO:0005622: intracellular, GO:0005623: cell, GO:0005634: nucleus, GO:0006355: regulation of transcription, DNA-dependent, GO:0007283: spermatogenesis, GO:0008270: zinc ion binding, GO:0043565: sequence-specific DNA binding, GO:0046872: metal ion binding
200604_s_at	PRKAR1A	protein kinase, cAMP-dependent, regulatory, type I, alpha (tissue specific extinguisher 1)	0.511	-0.967	0.097	0.24	0		3.809	1.93	0.004	0.02	1		1.948	0.962	0.098	0.71	0		3.599	1.847	0.016	0.07	0		1.847	0.885	0.207	0.39	0		M18468	5573	Hs.280342	GO:0000166: nucleotide binding, GO:0001707: mesoderm formation, GO:0001932: regulation of protein amino acid phosphorylation, GO:0005515: protein binding, GO:0005952: cAMP-dependent protein kinase complex, GO:0006357: regulation of transcription from RNA polymerase II promoter, GO:0008603: cAMP-dependent protein kinase regulator activity, GO:0009755: hormone-mediated signaling, GO:0030552: cAMP b…	04210: Apoptosis, 04910: Insulin signaling pathway
219321_at	MPP5	membrane protein, palmitoylated 5 (MAGUK p55 subfamily member 5)	0.729	-0.456	0.101	0.25	0		2.055	1.039	0.002	0.01	1		1.498	0.583	0.042	0.64	0		1.554	0.636	0.068	0.17	0		1.037	0.053	0.87	0.93	0		NM_022474	64398	Hs.652312	GO:0005515: protein binding, GO:0005634: nucleus, GO:0005737: cytoplasm, GO:0005886: plasma membrane, GO:0005923: tight junction, GO:0030054: cell junction	04530: Tight junction
221649_s_at	PPAN	peter pan homolog (Drosophila)	0.756	-0.404	0.101	0.25	0		2.125	1.087	0	0.01	1		1.606	0.683	0.011	0.56	0		1.785	0.836	0.011	0.06	0		1.111	0.152	0.598	0.75	0		BC000535	56342	Hs.14468	GO:0005515: protein binding, GO:0005634: nucleus, GO:0005730: nucleolus, GO:0008380: RNA splicing
210594_x_at	MPZL1	myelin protein zero-like 1	0.675	-0.567	0.102	0.25	0		2.013	1.009	0.008	0.04	1		1.358	0.442	0.194	0.8	0		1.937	0.954	0.033	0.11	0		1.426	0.512	0.221	0.4	0		AF239756	9019	Hs.493919, Hs.603116	GO:0005198: structural molecule activity, GO:0005515: protein binding, GO:0005887: integral to plasma membrane, GO:0007169: transmembrane receptor protein tyrosine kinase signaling pathway, GO:0007267: cell-cell signaling, GO:0016020: membrane	04514: Cell adhesion molecules (CAMs)
203194_s_at	NUP98	nucleoporin 98kDa	0.572	-0.806	0.109	0.26	0		2.652	1.407	0.01	0.04	1		1.517	0.601	0.221	0.82	0		3.493	1.805	0.008	0.05	0		2.303	1.204	0.058	0.18	0		NM_005387	4928	Hs.524750	GO:0000059: protein import into nucleus, docking, GO:0000776: kinetochore, GO:0005215: transporter activity, GO:0005515: protein binding, GO:0005634: nucleus, GO:0005654: nucleoplasm, GO:0006260: DNA replication, GO:0006913: nucleocytoplasmic transport, GO:0006999: nuclear pore organization, GO:0015031: protein transport, GO:0016020: membrane, GO:0017056: structural constituent of nuclear pore, G…
202722_s_at	GFPT1	glutamine-fructose-6-phosphate transaminase 1	0.69	-0.536	0.111	0.26	0		2.252	1.171	0.003	0.02	1		1.553	0.635	0.064	0.68	0		1.898	0.925	0.033	0.11	0		1.222	0.289	0.467	0.64	0		NM_002056	2673	Hs.580300	GO:0004360: glutamine-fructose-6-phosphate transaminase (isomerizing) activity, GO:0005529: sugar binding, GO:0005737: cytoplasm, GO:0006002: fructose 6-phosphate metabolic process, GO:0006112: energy reserve metabolic process, GO:0006541: glutamine metabolic process, GO:0008152: metabolic process, GO:0016051: carbohydrate biosynthetic process, GO:0016740: transferase activity	00250: Alanine, aspartate and glutamate metabolism, 00520: Amino sugar and nucleotide sugar metabolism, 01100: Metabolic pathways
202691_at	SNRPD1	small nuclear ribonucleoprotein D1 polypeptide 16kDa	0.686	-0.543	0.113	0.27	0		2.381	1.252	0.002	0.01	1		1.634	0.709	0.046	0.66	0		1.845	0.884	0.044	0.13	0		1.129	0.175	0.665	0.8	0		NM_006938	6632	Hs.464734	GO:0000245: spliceosome assembly, GO:0000387: spliceosomal snRNP biogenesis, GO:0003723: RNA binding, GO:0005515: protein binding, GO:0005634: nucleus, GO:0005654: nucleoplasm, GO:0005681: spliceosomal complex, GO:0005737: cytoplasm, GO:0005829: cytosol, GO:0008380: RNA splicing, GO:0030532: small nuclear ribonucleoprotein complex	05322: Systemic lupus erythematosus
215760_s_at	SBNO2	strawberry notch homolog 2 (Drosophila)	0.557	-0.843	0.115	0.27	0		3.37	1.753	0.004	0.02	1		1.878	0.909	0.092	0.71	0		3.409	1.769	0.014	0.06	0		1.815	0.86	0.187	0.36	0		AC005390	22904	Hs.408708	GO:0002281: macrophage activation during immune response, GO:0005575: cellular_component, GO:0016564: transcription repressor activity, GO:0045449: regulation of transcription, GO:0045892: negative regulation of transcription, DNA-dependent, GO:0050727: regulation of inflammatory response
214140_at	SLC25A16	solute carrier family 25 (mitochondrial carrier; Graves disease autoantigen), member 16	0.684	-0.548	0.122	0.28	0		2.016	1.012	0.01	0.04	1		1.379	0.463	0.186	0.79	0		1.452	0.538	0.212	0.35	0		1.053	0.074	0.859	0.92	0		AI827990	8034	Hs.180408	GO:0005488: binding, GO:0005739: mitochondrion, GO:0005743: mitochondrial inner membrane, GO:0006810: transport, GO:0015300: solute:solute antiporter activity, GO:0016020: membrane, GO:0016021: integral to membrane
206714_at	ALOX15B	arachidonate 15-lipoxygenase, type B	0.459	-1.124	0.128	0.29	0		4.603	2.203	0.007	0.03	1		2.112	1.079	0.143	0.76	0		4.285	2.099	0.029	0.1	0		2.028	1.02	0.253	0.44	0		NM_001141	247	Hs.111256	GO:0005506: iron ion binding, GO:0005622: intracellular, GO:0005622: intracellular, GO:0005737: cytoplasm, GO:0006629: lipid metabolic process, GO:0006631: fatty acid metabolic process, GO:0006917: induction of apoptosis, GO:0008285: negative regulation of cell proliferation, GO:0008285: negative regulation of cell proliferation, GO:0016165: lipoxygenase activity, GO:0016491: oxidoreductase activ…	00590: Arachidonic acid metabolism, 01100: Metabolic pathways
219181_at	LIPG	lipase, endothelial	0.371	-1.429	0.128	0.29	0		9.068	3.181	0.003	0.02	1		3.368	1.752	0.068	0.69	0		9.186	3.199	0.012	0.06	0		2.728	1.448	0.205	0.39	0		NM_006033	9388	Hs.465102	GO:0004465: lipoprotein lipase activity, GO:0004806: triacylglycerol lipase activity, GO:0005515: protein binding, GO:0005576: extracellular region, GO:0005615: extracellular space, GO:0008201: heparin binding, GO:0008970: phospholipase A1 activity, GO:0009395: phospholipid catabolic process, GO:0010983: positive regulation of high-density lipoprotein particle clearance, GO:0016042: lipid catabol…	00561: Glycerolipid metabolism, 01100: Metabolic pathways
211725_s_at	BID	BH3 interacting domain death agonist	0.562	-0.832	0.14	0.31	0		3.55	1.828	0.005	0.02	1		1.994	0.995	0.083	0.71	0		3.188	1.673	0.024	0.09	0		1.599	0.677	0.319	0.51	0		BC005884	637	Hs.591054	GO:0001836: release of cytochrome c from mitochondria, GO:0005123: death receptor binding, GO:0005515: protein binding, GO:0005624: membrane fraction, GO:0005737: cytoplasm, GO:0005739: mitochondrion, GO:0005741: mitochondrial outer membrane, GO:0005829: cytosol, GO:0005829: cytosol, GO:0008625: induction of apoptosis via death domain receptors, GO:0008633: activation of pro-apoptotic gene produc…	04115: p53 signaling pathway, 04210: Apoptosis, 04650: Natural killer cell mediated cytotoxicity, 05010: Alzheimer's disease, 05014: Amyotrophic lateral sclerosis (ALS), 05200: Pathways in cancer
203036_s_at	MTSS1	metastasis suppressor 1	0.727	-0.46	0.156	0.33	0		2.52	1.334	0.001	0.01	1		1.832	0.873	0.014	0.56	0		1.964	0.974	0.023	0.09	0		1.073	0.101	0.793	0.88	0		NM_014751	9788	Hs.336994, Hs.700429	GO:0001726: ruffle, GO:0003785: actin monomer binding, GO:0005102: receptor binding, GO:0005737: cytoplasm, GO:0006928: cell motion, GO:0007155: cell adhesion, GO:0007165: signal transduction, GO:0007169: transmembrane receptor protein tyrosine kinase signaling pathway, GO:0008093: cytoskeletal adaptor activity, GO:0015629: actin cytoskeleton, GO:0017124: SH3 domain binding, GO:0030036: actin cyt…
213310_at	EIF2C2	eukaryotic translation initiation factor 2C, 2	0.767	-0.383	0.166	0.34	0		2.131	1.091	0.001	0.01	1		1.634	0.708	0.018	0.56	0		1.803	0.85	0.021	0.08	0		1.103	0.142	0.666	0.8	0		AI613483	27161	Hs.449415	GO:0000340: RNA 7-methylguanosine cap binding, GO:0000932: cytoplasmic mRNA processing body, GO:0003743: translation initiation factor activity, GO:0004519: endonuclease activity, GO:0005515: protein binding, GO:0005634: nucleus, GO:0005737: cytoplasm, GO:0005845: mRNA cap binding complex, GO:0006417: regulation of translation, GO:0016442: RNA-induced silencing complex, GO:0016787: hydrolase acti…
200732_s_at	PTP4A1	protein tyrosine phosphatase type IVA, member 1	0.723	-0.469	0.192	0.37	0		2.234	1.16	0.005	0.03	1		1.614	0.691	0.064	0.68	0		2.342	1.228	0.012	0.06	0		1.451	0.537	0.224	0.41	0		AL578310	7803	Hs.227777, Hs.706850	GO:0004725: protein tyrosine phosphatase activity, GO:0005737: cytoplasm, GO:0005769: early endosome, GO:0005783: endoplasmic reticulum, GO:0005819: spindle, GO:0005886: plasma membrane, GO:0006470: protein amino acid dephosphorylation, GO:0007049: cell cycle, GO:0007275: multicellular organismal development, GO:0016787: hydrolase activity
202376_at	SERPINA3	serpin peptidase inhibitor, clade A (alpha-1 antiproteinase, antitrypsin), member 3	0.529	-0.92	0.233	0.41	0		4.925	2.3	0.008	0.04	1		2.604	1.381	0.084	0.71	0		4.339	2.117	0.037	0.11	0		1.667	0.737	0.432	0.61	0		NM_001085	12	Hs.534293, Hs.710488	GO:0003677: DNA binding, GO:0004867: serine-type endopeptidase inhibitor activity, GO:0005515: protein binding, GO:0005576: extracellular region, GO:0005622: intracellular, GO:0005634: nucleus, GO:0006953: acute-phase response, GO:0006954: inflammatory response, GO:0019216: regulation of lipid metabolic process, GO:0030414: peptidase inhibitor activity
205015_s_at	TGFA	transforming growth factor, alpha	0.646	-0.629	0.243	0.42	0		3.466	1.793	0.004	0.02	1		2.241	1.164	0.042	0.64	0		3.348	1.743	0.017	0.07	0		1.494	0.579	0.378	0.56	0		NM_003236	7039	Hs.170009	GO:0000187: activation of MAPK activity, GO:0001525: angiogenesis, GO:0001948: glycoprotein binding, GO:0004708: MAP kinase kinase activity, GO:0004871: signal transducer activity, GO:0005576: extracellular region, GO:0005615: extracellular space, GO:0005886: plasma membrane, GO:0008083: growth factor activity, GO:0008283: cell proliferation, GO:0009986: cell surface, GO:0016021: integral to memb…	04012: ErbB signaling pathway, 05200: Pathways in cancer, 05211: Renal cell carcinoma, 05212: Pancreatic cancer, 05214: Glioma, 05215: Prostate cancer, 05223: Non-small cell lung cancer
203119_at	CCDC86	coiled-coil domain containing 86	0.823	-0.281	0.247	0.43	0		2.031	1.022	0.001	0.01	1		1.671	0.741	0.007	0.56	0		1.365	0.449	0.141	0.27	0		0.817	-0.292	0.326	0.51	0		NM_024098	79080	Hs.4253	GO:0005634: nucleus, GO:0044419: interspecies interaction between organisms
210146_x_at	LILRB2	leukocyte immunoglobulin-like receptor, subfamily B (with TM and ITIM domains), member 2	0.676	-0.565	0.251	0.43	0		3.184	1.671	0.004	0.02	1		2.152	1.106	0.036	0.63	0		3.264	1.707	0.012	0.06	0		1.517	0.601	0.32	0.51	0		AF004231	10288	Hs.655652	GO:0004872: receptor activity, GO:0005624: membrane fraction, GO:0005886: plasma membrane, GO:0005887: integral to plasma membrane, GO:0006955: immune response, GO:0006968: cellular defense response, GO:0007166: cell surface receptor linked signal transduction, GO:0007267: cell-cell signaling
204493_at	BID	BH3 interacting domain death agonist	0.627	-0.673	0.258	0.44	0		3.289	1.718	0.01	0.04	1		2.063	1.045	0.089	0.71	0		2.978	1.574	0.044	0.13	0		1.443	0.529	0.464	0.64	0		NM_001196	637	Hs.591054	GO:0001836: release of cytochrome c from mitochondria, GO:0005123: death receptor binding, GO:0005515: protein binding, GO:0005624: membrane fraction, GO:0005737: cytoplasm, GO:0005739: mitochondrion, GO:0005741: mitochondrial outer membrane, GO:0005829: cytosol, GO:0005829: cytosol, GO:0008625: induction of apoptosis via death domain receptors, GO:0008633: activation of pro-apoptotic gene produc…	04115: p53 signaling pathway, 04210: Apoptosis, 04650: Natural killer cell mediated cytotoxicity, 05010: Alzheimer's disease, 05014: Amyotrophic lateral sclerosis (ALS), 05200: Pathways in cancer
202744_at	SLC20A2	solute carrier family 20 (phosphate transporter), member 2	0.731	-0.453	0.264	0.45	0		2.287	1.194	0.009	0.04	1		1.671	0.741	0.079	0.7	0		1.909	0.933	0.074	0.18	0		1.142	0.192	0.695	0.82	0		NM_006749	6575	Hs.653173	GO:0004872: receptor activity, GO:0005315: inorganic phosphate transmembrane transporter activity, GO:0005436: sodium:phosphate symporter activity, GO:0005624: membrane fraction, GO:0005886: plasma membrane, GO:0005887: integral to plasma membrane, GO:0006811: ion transport, GO:0006814: sodium ion transport, GO:0006817: phosphate transport, GO:0015293: symporter activity, GO:0031402: sodium ion b…
209631_s_at	GPR37	G protein-coupled receptor 37 (endothelin receptor type B-like)	0.728	-0.457	0.28	0.46	0		4.052	2.019	0	0	1		2.952	1.562	0.002	0.46	0		2.616	1.387	0.016	0.07	0		0.886	-0.174	0.733	0.84	0		U87460	2861	Hs.406094	GO:0004872: receptor activity, GO:0004930: G-protein coupled receptor activity, GO:0005783: endoplasmic reticulum, GO:0005886: plasma membrane, GO:0005887: integral to plasma membrane, GO:0007165: signal transduction, GO:0007186: G-protein coupled receptor protein signaling pathway	05012: Parkinson's disease
201920_at	SLC20A1	solute carrier family 20 (phosphate transporter), member 1	0.808	-0.308	0.283	0.47	0		2.005	1.004	0.003	0.02	1		1.62	0.696	0.026	0.6	0		1.617	0.694	0.063	0.16	0		0.999	-0.002	0.995	0.99	0		NM_005415	6574	Hs.187946	GO:0004872: receptor activity, GO:0005315: inorganic phosphate transmembrane transporter activity, GO:0005436: sodium:phosphate symporter activity, GO:0005887: integral to plasma membrane, GO:0006796: phosphate metabolic process, GO:0006810: transport, GO:0006817: phosphate transport, GO:0015293: symporter activity, GO:0016020: membrane, GO:0043123: positive regulation of I-kappaB kinase/NF-kappa…
201645_at	TNC	tenascin C	0.717	-0.48	0.293	0.47	0		2.802	1.486	0.005	0.03	1		2.008	1.006	0.04	0.64	0		2.414	1.272	0.036	0.11	0		1.202	0.266	0.632	0.77	0		NM_002160	3371	Hs.143250	GO:0005102: receptor binding, GO:0005576: extracellular region, GO:0005578: proteinaceous extracellular matrix, GO:0007155: cell adhesion, GO:0007165: signal transduction, GO:0009611: response to wounding	04510: Focal adhesion, 04512: ECM-receptor interaction
206529_x_at	SLC26A4	solute carrier family 26, member 4	0.55	-0.862	0.296	0.48	0		9.484	3.245	0.001	0.01	1		5.219	2.384	0.01	0.56	0		8.416	3.073	0.008	0.05	0		1.613	0.689	0.493	0.66	0		NM_000441	5172	Hs.571246	GO:0005215: transporter activity, GO:0006810: transport, GO:0006885: regulation of pH, GO:0007605: sensory perception of sound, GO:0008271: secondary active sulfate transmembrane transporter activity, GO:0008272: sulfate transport, GO:0015108: chloride transmembrane transporter activity, GO:0015111: iodide transmembrane transporter activity, GO:0016020: membrane, GO:0016021: integral to membrane,…
221601_s_at	FAIM3	Fas apoptotic inhibitory molecule 3	0.813	-0.299	0.311	0.49	0		2.1	1.07	0.002	0.02	1		1.707	0.772	0.018	0.56	0		1.792	0.842	0.032	0.11	0		1.05	0.07	0.844	0.91	0		AI084226	9214	Hs.58831, Hs.719320	GO:0005634: nucleus, GO:0005737: cytoplasm, GO:0005886: plasma membrane, GO:0005925: focal adhesion, GO:0006916: anti-apoptosis, GO:0006955: immune response, GO:0006968: cellular defense response, GO:0016021: integral to membrane
202925_s_at	PLAGL2	pleiomorphic adenoma gene-like 2	0.803	-0.316	0.331	0.51	0		2.231	1.158	0.003	0.02	1		1.792	0.841	0.019	0.57	0		1.96	0.971	0.027	0.09	0		1.094	0.13	0.743	0.85	0		NM_002657	5326	Hs.154104	GO:0003700: transcription factor activity, GO:0005622: intracellular, GO:0005634: nucleus, GO:0005737: cytoplasm, GO:0006917: induction of apoptosis, GO:0008270: zinc ion binding, GO:0045449: regulation of transcription, GO:0045944: positive regulation of transcription from RNA polymerase II promoter, GO:0046872: metal ion binding
212185_x_at	MT2A	metallothionein 2A	0.832	-0.266	0.331	0.51	0		2.657	1.41	0	0	1		2.21	1.144	0.001	0.46	0		1.662	0.733	0.043	0.13	0		0.752	-0.411	0.228	0.41	0		NM_005953	4502	Hs.647371	GO:0005515: protein binding, GO:0006878: cellular copper ion homeostasis, GO:0008270: zinc ion binding, GO:0046872: metal ion binding
218451_at	CDCP1	CUB domain containing protein 1	0.821	-0.284	0.372	0.55	0		2.012	1.008	0.006	0.03	1		1.652	0.725	0.035	0.63	0		1.641	0.715	0.082	0.19	0		0.993	-0.01	0.98	0.98	0		NM_022842	64866	Hs.476093	GO:0005576: extracellular region, GO:0005886: plasma membrane, GO:0016021: integral to membrane
205488_at	GZMA	granzyme A (granzyme 1, cytotoxic T-lymphocyte-associated serine esterase 3)	0.842	-0.249	0.448	0.62	0		2.085	1.06	0.006	0.03	1		1.754	0.811	0.025	0.6	0		2.34	1.227	0.008	0.05	0		1.334	0.416	0.31	0.5	0		NM_006144	3001	Hs.90708	GO:0001772: immunological synapse, GO:0004252: serine-type endopeptidase activity, GO:0005576: extracellular region, GO:0005634: nucleus, GO:0006508: proteolysis, GO:0006915: apoptosis, GO:0006922: cleavage of lamin, GO:0006955: immune response, GO:0008233: peptidase activity, GO:0019835: cytolysis, GO:0042803: protein homodimerization activity	04080: Neuroactive ligand-receptor interaction
209369_at	ANXA3	annexin A3	0.712	-0.491	0.456	0.63	0		4.26	2.091	0.006	0.03	1		3.032	1.6	0.027	0.6	0		3.286	1.716	0.049	0.14	0		1.084	0.116	0.885	0.94	0		M63310	306	Hs.480042	GO:0005509: calcium ion binding, GO:0005544: calcium-dependent phospholipid binding, GO:0005737: cytoplasm, GO:0007165: signal transduction, GO:0019834: phospholipase A2 inhibitor activity
220651_s_at	MCM10	minichromosome maintenance complex component 10	0.841	-0.25	0.474	0.64	0		2.282	1.19	0.004	0.02	1		1.919	0.94	0.016	0.56	0		2.354	1.235	0.012	0.06	0		1.227	0.295	0.494	0.66	0		AB042719	55388	Hs.198363	GO:0005515: protein binding, GO:0005634: nucleus, GO:0005654: nucleoplasm, GO:0006260: DNA replication, GO:0006260: DNA replication, GO:0008270: zinc ion binding, GO:0046872: metal ion binding
218060_s_at	C16orf57	chromosome 16 open reading frame 57	0.869	-0.203	0.479	0.65	0		2.293	1.197	0.001	0.01	1		1.992	0.994	0.004	0.46	0		2.01	1.007	0.012	0.06	0		1.009	0.013	0.971	0.98	0		NM_024598	79650	Hs.588873	GO:0003674: molecular_function, GO:0005575: cellular_component, GO:0008150: biological_process
201012_at	ANXA1	annexin A1	0.84	-0.252	0.568	0.72	0		2.458	1.297	0.01	0.04	1		2.064	1.045	0.031	0.61	0		2.717	1.442	0.018	0.07	0		1.316	0.396	0.468	0.64	0		NM_000700	301	Hs.494173	GO:0001533: cornified envelope, GO:0005102: receptor binding, GO:0005198: structural molecule activity, GO:0005509: calcium ion binding, GO:0005544: calcium-dependent phospholipid binding, GO:0005634: nucleus, GO:0005737: cytoplasm, GO:0005929: cilium, GO:0006629: lipid metabolic process, GO:0006916: anti-apoptosis, GO:0006928: cell motion, GO:0006954: inflammatory response, GO:0007049: cell cycl…
216336_x_at			0.901	-0.15	0.593	0.73	0		2.014	1.01	0.003	0.02	1		1.815	0.86	0.008	0.56	0		1.109	0.149	0.666	0.77	0		0.611	-0.711	0.056	0.18	0		AL031602			GO:0005507: copper ion binding, GO:0005507: copper ion binding, GO:0005515: protein binding, GO:0005737: cytoplasm, GO:0008150: biological_process, GO:0008270: zinc ion binding, GO:0008270: zinc ion binding, GO:0046870: cadmium ion binding, GO:0046870: cadmium ion binding, GO:0046872: metal ion binding
204745_x_at	MT1G	metallothionein 1G	0.891	-0.167	0.661	0.78	0		2.54	1.345	0.003	0.02	1		2.262	1.178	0.008	0.56	0		1.239	0.31	0.512	0.64	0		0.548	-0.868	0.082	0.22	0		NM_005950	4495	Hs.433391	GO:0005507: copper ion binding, GO:0005515: protein binding, GO:0008270: zinc ion binding, GO:0046870: cadmium ion binding, GO:0046872: metal ion binding
217165_x_at	MT1F	metallothionein 1F	0.9	-0.152	0.696	0.81	0		2.614	1.386	0.003	0.02	1		2.353	1.234	0.007	0.56	0		1.303	0.382	0.43	0.57	0		0.554	-0.853	0.093	0.24	0		M10943	4494	Hs.513626	GO:0005507: copper ion binding, GO:0005737: cytoplasm, GO:0008150: biological_process, GO:0008270: zinc ion binding, GO:0046870: cadmium ion binding, GO:0046872: metal ion binding
213664_at	SLC1A1	solute carrier family 1 (neuronal/epithelial high affinity glutamate transporter, system Xag), member 1	0.879	-0.185	0.714	0.82	0		3.573	1.837	0.003	0.02	1		3.142	1.652	0.006	0.54	0		3.326	1.734	0.014	0.06	0		1.059	0.082	0.895	0.94	0		AW235061	6505	Hs.444915	GO:0005313: L-glutamate transmembrane transporter activity, GO:0005624: membrane fraction, GO:0005887: integral to plasma membrane, GO:0006810: transport, GO:0006835: dicarboxylic acid transport, GO:0007268: synaptic transmission, GO:0015293: symporter activity, GO:0016020: membrane, GO:0017153: sodium:dicarboxylate symporter activity, GO:0051938: L-glutamate import, GO:0070779: D-aspartate import
221898_at	PDPN	podoplanin	0.934	-0.099	0.784	0.86	0		2.208	1.143	0.007	0.03	1		2.062	1.044	0.011	0.56	0		1.971	0.979	0.043	0.13	0		0.955	-0.066	0.882	0.93	0		AU154455	10630	Hs.468675	GO:0000902: cell morphogenesis, GO:0001726: ruffle, GO:0001946: lymphangiogenesis, GO:0005886: plasma membrane, GO:0005887: integral to plasma membrane, GO:0006693: prostaglandin metabolic process, GO:0006833: water transport, GO:0007049: cell cycle, GO:0007165: signal transduction, GO:0007275: multicellular organismal development, GO:0008283: cell proliferation, GO:0008360: regulation of cell sh…
211456_x_at	MT1P2	metallothionein 1 pseudogene 2	0.95	-0.073	0.794	0.87	0		2.102	1.072	0.002	0.01	1		1.998	0.999	0.003	0.46	0		1.381	0.466	0.193	0.33	0		0.691	-0.532	0.141	0.3	0		AF333388	645745	Hs.632513
206461_x_at	MT1H	metallothionein 1H	0.952	-0.071	0.827	0.89	0		2.117	1.082	0.005	0.03	1		2.016	1.011	0.007	0.56	0		1.064	0.089	0.824	0.88	0		0.528	-0.922	0.036	0.14	0		NM_005951	4496	Hs.438462	GO:0005507: copper ion binding, GO:0005515: protein binding, GO:0008270: zinc ion binding, GO:0046870: cadmium ion binding, GO:0046872: metal ion binding
213629_x_at	MT1F	metallothionein 1F	1.027	0.038	0.907	0.95	0		2.25	1.17	0.003	0.02	1		2.309	1.208	0.002	0.46	0		1.234	0.303	0.456	0.59	0		0.534	-0.905	0.04	0.14	0		BF246115	4494	Hs.513626	GO:0005507: copper ion binding, GO:0005737: cytoplasm, GO:0008150: biological_process, GO:0008270: zinc ion binding, GO:0046870: cadmium ion binding, GO:0046872: metal ion binding
201192_s_at	PITPNA	phosphatidylinositol transfer protein, alpha	0.543	-0.882	0	0.02	0		1.908	0.932	0	0	0		1.036	0.05	0.781	0.98	0		2.44	1.287	0	0	1		2.356	1.236	0	0.01	1		NM_006224	5306	Hs.429819	GO:0005515: protein binding, GO:0005543: phospholipid binding, GO:0005622: intracellular, GO:0005634: nucleus, GO:0005737: cytoplasm, GO:0006629: lipid metabolic process, GO:0006810: transport, GO:0007601: visual perception, GO:0008525: phosphatidylcholine transmembrane transporter activity, GO:0008526: phosphatidylinositol transporter activity
202120_x_at	AP2S1	adaptor-related protein complex 2, sigma 1 subunit	0.567	-0.819	0	0.02	0		1.536	0.619	0.003	0.02	0		0.871	-0.2	0.255	0.84	0		2.053	1.038	0	0.01	1		2.358	1.237	0	0.01	1		NM_004069	1175	Hs.119591	GO:0005215: transporter activity, GO:0005515: protein binding, GO:0005829: cytosol, GO:0005886: plasma membrane, GO:0005905: coated pit, GO:0006886: intracellular protein transport, GO:0008565: protein transporter activity, GO:0016192: vesicle-mediated transport, GO:0030100: regulation of endocytosis, GO:0030117: membrane coat, GO:0030122: AP-2 adaptor complex, GO:0048268: clathrin coat assembly,…	04144: Endocytosis, 05016: Huntington's disease
207540_s_at	SYK	spleen tyrosine kinase	0.588	-0.766	0	0.02	0		1.669	0.739	0	0	0		0.982	-0.027	0.863	0.99	0		2.007	1.005	0	0.01	1		2.045	1.032	0	0.01	1		NM_003177	6850	Hs.371720	GO:0000166: nucleotide binding, GO:0001820: serotonin secretion, GO:0004715: non-membrane spanning protein tyrosine kinase activity, GO:0004716: receptor signaling protein tyrosine kinase activity, GO:0005178: integrin binding, GO:0005515: protein binding, GO:0005524: ATP binding, GO:0005737: cytoplasm, GO:0005886: plasma membrane, GO:0006461: protein complex assembly, GO:0007159: leukocyte adhes…	04650: Natural killer cell mediated cytotoxicity, 04662: B cell receptor signaling pathway, 04664: Fc epsilon RI signaling pathway, 04666: Fc gamma R-mediated phagocytosis
217762_s_at	RAB31	RAB31, member RAS oncogene family	0.6	-0.737	0	0.02	0		1.766	0.82	0	0	0		1.06	0.084	0.59	0.95	0		2.045	1.032	0	0.01	1		1.929	0.948	0	0.01	0		AF183421	11031	Hs.714730, Hs.99528	GO:0000166: nucleotide binding, GO:0003924: GTPase activity, GO:0005525: GTP binding, GO:0005886: plasma membrane, GO:0007264: small GTPase mediated signal transduction, GO:0015031: protein transport	04144: Endocytosis
219402_s_at	DERL1	Der1-like domain family, member 1	0.502	-0.993	0	0.02	0		1.959	0.97	0	0	0		0.984	-0.023	0.909	0.99	0		2.135	1.094	0.001	0.01	1		2.169	1.117	0.001	0.02	1		NM_024295	79139	Hs.241576	GO:0004872: receptor activity, GO:0005515: protein binding, GO:0005783: endoplasmic reticulum, GO:0005783: endoplasmic reticulum, GO:0006986: response to unfolded protein, GO:0015031: protein transport, GO:0016020: membrane, GO:0016021: integral to membrane, GO:0019060: intracellular transport of viral proteins in host cell, GO:0030176: integral to endoplasmic reticulum membrane, GO:0030433: ER-a…	05014: Amyotrophic lateral sclerosis (ALS)
200999_s_at	CKAP4	cytoskeleton-associated protein 4	0.558	-0.841	0.001	0.03	0		1.875	0.907	0.001	0.01	0		1.046	0.065	0.747	0.97	0		2.305	1.205	0	0.01	1		2.204	1.14	0	0.02	1		NM_006825	10970	Hs.714862, Hs.74368	GO:0005624: membrane fraction, GO:0005783: endoplasmic reticulum, GO:0016020: membrane, GO:0016021: integral to membrane
201088_at	KPNA2	karyopherin alpha 2 (RAG cohort 1, importin alpha 1)	0.568	-0.817	0.001	0.03	0		1.946	0.96	0	0	0		1.105	0.144	0.441	0.91	0		2.405	1.266	0	0	1		2.177	1.122	0	0.01	1		NM_002266	3838	Hs.594238	GO:0000018: regulation of DNA recombination, GO:0000072: M phase specific microtubule process, GO:0000085: G2 phase of mitotic cell cycle, GO:0005515: protein binding, GO:0005634: nucleus, GO:0005643: nuclear pore, GO:0005654: nucleoplasm, GO:0005737: cytoplasm, GO:0006259: DNA metabolic process, GO:0006607: NLS-bearing substrate import into nucleus, GO:0006886: intracellular protein transport, G…
201303_at	EIF4A3	eukaryotic translation initiation factor 4A, isoform 3	0.544	-0.879	0.001	0.03	0		1.997	0.998	0	0.01	0		1.086	0.119	0.587	0.95	0		2.191	1.132	0.001	0.02	1		2.018	1.013	0.002	0.03	1		NM_014740	9775	Hs.389649	GO:0000166: nucleotide binding, GO:0000184: nuclear-transcribed mRNA catabolic process, nonsense-mediated decay, GO:0003723: RNA binding, GO:0004004: ATP-dependent RNA helicase activity, GO:0004386: helicase activity, GO:0005515: protein binding, GO:0005524: ATP binding, GO:0005634: nucleus, GO:0005681: spliceosomal complex, GO:0005737: cytoplasm, GO:0006364: rRNA processing, GO:0006397: mRNA pro…
201594_s_at	PPP4R1	protein phosphatase 4, regulatory subunit 1	0.646	-0.629	0.001	0.03	0		1.946	0.961	0	0	0		1.258	0.331	0.047	0.66	0		2.09	1.064	0	0	1		1.662	0.733	0.002	0.03	0		NM_005134	9989	Hs.719096	GO:0005515: protein binding, GO:0005625: soluble fraction, GO:0007165: signal transduction, GO:0030362: protein phosphatase type 4 regulator activity
201762_s_at	PSME2	proteasome (prosome, macropain) activator subunit 2 (PA28 beta)	0.611	-0.712	0.001	0.03	0		1.747	0.804	0	0	0		1.066	0.093	0.582	0.95	0		2.249	1.169	0	0	1		2.109	1.076	0	0.01	1		NM_002818	5721	Hs.434081, Hs.512410	GO:0000502: proteasome complex, GO:0005829: cytosol, GO:0008537: proteasome activator complex, GO:0008538: proteasome activator activity, GO:0031145: anaphase-promoting complex-dependent proteasomal ubiquitin-dependent protein catabolic process, GO:0051436: negative regulation of ubiquitin-protein ligase activity during mitotic cell cycle, GO:0051437: positive regulation of ubiquitin-protein liga…	03050: Proteasome, 04612: Antigen processing and presentation
203476_at	TPBG	trophoblast glycoprotein	0.58	-0.785	0.001	0.03	0		1.843	0.882	0	0.01	0		1.07	0.097	0.603	0.95	0		3.101	1.633	0	0	1		2.899	1.536	0	0	1		NM_006670	7162	Hs.82128	GO:0005515: protein binding, GO:0005737: cytoplasm, GO:0005783: endoplasmic reticulum, GO:0005887: integral to plasma membrane, GO:0007155: cell adhesion, GO:0016020: membrane
208074_s_at	AP2S1	adaptor-related protein complex 2, sigma 1 subunit	0.535	-0.903	0.001	0.03	0		1.586	0.665	0.009	0.04	0		0.848	-0.238	0.289	0.86	0		2.208	1.143	0.001	0.02	1		2.604	1.381	0	0.01	1		NM_021575	1175	Hs.119591	GO:0005215: transporter activity, GO:0005515: protein binding, GO:0005829: cytosol, GO:0005886: plasma membrane, GO:0005905: coated pit, GO:0006886: intracellular protein transport, GO:0008565: protein transporter activity, GO:0016192: vesicle-mediated transport, GO:0030100: regulation of endocytosis, GO:0030117: membrane coat, GO:0030122: AP-2 adaptor complex, GO:0048268: clathrin coat assembly,…	04144: Endocytosis, 05016: Huntington's disease
208652_at	PPP2CA	protein phosphatase 2 (formerly 2A), catalytic subunit, alpha isoform	0.593	-0.755	0.001	0.03	0		1.563	0.644	0.003	0.02	0		0.926	-0.11	0.532	0.94	0		2.191	1.132	0	0.01	1		2.366	1.242	0	0.01	1		BC000400	5515	Hs.105818	GO:0000159: protein phosphatase type 2A complex, GO:0000188: inactivation of MAPK activity, GO:0000775: chromosome, centromeric region, GO:0004721: phosphoprotein phosphatase activity, GO:0005506: iron ion binding, GO:0005515: protein binding, GO:0005625: soluble fraction, GO:0005634: nucleus, GO:0005737: cytoplasm, GO:0005739: mitochondrion, GO:0005819: spindle, GO:0005829: cytosol, GO:0005886: …	04310: Wnt signaling pathway, 04350: TGF-beta signaling pathway, 04530: Tight junction, 04730: Long-term depression
210058_at	MAPK13	mitogen-activated protein kinase 13	0.526	-0.927	0.001	0.03	0		1.758	0.814	0.003	0.02	0		0.924	-0.114	0.611	0.95	0		2.267	1.181	0.001	0.02	1		2.453	1.294	0	0.02	1		BC000433	5603	Hs.178695	GO:0000166: nucleotide binding, GO:0004674: protein serine/threonine kinase activity, GO:0004707: MAP kinase activity, GO:0005515: protein binding, GO:0005524: ATP binding, GO:0006468: protein amino acid phosphorylation, GO:0006950: response to stress, GO:0007049: cell cycle, GO:0007243: protein kinase cascade, GO:0007265: Ras protein signal transduction, GO:0008339: MP kinase activity, GO:001674…	04010: MAPK signaling pathway, 04370: VEGF signaling pathway, 04620: Toll-like receptor signaling pathway, 04622: RIG-I-like receptor signaling pathway, 04660: T cell receptor signaling pathway, 04664: Fc epsilon RI signaling pathway, 04670: Leukocyte transendothelial migration, 04722: Neurotrophin signaling pathway, 04912: GnRH signaling pathway, 05014: Amyotrophic lateral sclerosis (ALS), 05120…
211960_s_at	RAB7A	RAB7A, member RAS oncogene family	0.593	-0.753	0.001	0.03	0		1.884	0.914	0	0	0		1.118	0.161	0.371	0.89	0		2.214	1.147	0	0.01	1		1.98	0.986	0.001	0.02	0		BG261416	7879	Hs.15738, Hs.716392	GO:0000166: nucleotide binding, GO:0003924: GTPase activity, GO:0005515: protein binding, GO:0005525: GTP binding, GO:0005737: cytoplasm, GO:0005764: lysosome, GO:0005770: late endosome, GO:0005794: Golgi apparatus, GO:0006897: endocytosis, GO:0007264: small GTPase mediated signal transduction, GO:0015031: protein transport, GO:0031410: cytoplasmic vesicle, GO:0042470: melanosome, GO:0045335: pha…
212295_s_at	SLC7A1	solute carrier family 7 (cationic amino acid transporter, y+ system), member 1	0.505	-0.987	0.001	0.03	0		1.881	0.912	0.001	0.01	0		0.949	-0.075	0.742	0.97	0		2.076	1.054	0.002	0.02	1		2.187	1.129	0.001	0.03	1		AA148507	6541	Hs.14846	GO:0004872: receptor activity, GO:0005887: integral to plasma membrane, GO:0006810: transport, GO:0006865: amino acid transport, GO:0015171: amino acid transmembrane transporter activity, GO:0015181: arginine transmembrane transporter activity, GO:0015809: arginine transport, GO:0016020: membrane
217763_s_at	RAB31	RAB31, member RAS oncogene family	0.553	-0.854	0.001	0.03	0		1.819	0.863	0.001	0.01	0		1.006	0.009	0.965	1	0		2.202	1.139	0.001	0.01	1		2.188	1.129	0.001	0.02	1		AF183421	11031	Hs.714730, Hs.99528	GO:0000166: nucleotide binding, GO:0003924: GTPase activity, GO:0005525: GTP binding, GO:0005886: plasma membrane, GO:0007264: small GTPase mediated signal transduction, GO:0015031: protein transport	04144: Endocytosis
217845_x_at	HIGD1A	HIG1 hypoxia inducible domain family, member 1A	0.542	-0.883	0.001	0.03	0		1.928	0.947	0.001	0.01	0		1.045	0.064	0.76	0.97	0		2.083	1.059	0.001	0.02	1		1.993	0.995	0.002	0.03	0		NM_014056	25994	Hs.593134, Hs.719119, Hs.7917	GO:0005515: protein binding, GO:0006950: response to stress, GO:0016020: membrane, GO:0016021: integral to membrane, GO:0043234: protein complex
218448_at	C20orf11	chromosome 20 open reading frame 11	0.54	-0.888	0.001	0.03	0		1.601	0.679	0.007	0.03	0		0.865	-0.209	0.339	0.88	0		2.306	1.206	0.001	0.01	1		2.665	1.414	0	0.01	1		NM_017896	54994	Hs.353013	GO:0005515: protein binding, GO:0005634: nucleus
45633_at	GINS3	GINS complex subunit 3 (Psf3 homolog)	0.505	-0.986	0.001	0.03	0		1.707	0.771	0.007	0.03	0		0.861	-0.215	0.382	0.89	0		2.397	1.261	0.001	0.02	1		2.783	1.477	0	0.01	1		AI421812	64785	Hs.47125, Hs.605546	GO:0005634: nucleus, GO:0006260: DNA replication
201714_at	TUBG1	tubulin, gamma 1	0.613	-0.707	0.002	0.04	0		1.832	0.873	0	0.01	0		1.122	0.166	0.375	0.89	0		2.089	1.063	0	0.01	1		1.862	0.897	0.002	0.03	0		NM_001070	7283	Hs.279669	GO:0000166: nucleotide binding, GO:0000212: meiotic spindle organization, GO:0000226: microtubule cytoskeleton organization, GO:0000242: pericentriolar material, GO:0000794: condensed nuclear chromosome, GO:0000930: gamma-tubulin complex, GO:0003924: GTPase activity, GO:0005200: structural constituent of cytoskeleton, GO:0005515: protein binding, GO:0005525: GTP binding, GO:0005737: cytoplasm, GO…
202345_s_at	FABP5	fatty acid binding protein 5 (psoriasis-associated)	0.611	-0.71	0.002	0.04	0		1.483	0.568	0.01	0.04	0		0.906	-0.142	0.459	0.91	0		2.021	1.015	0.001	0.01	1		2.23	1.157	0	0.01	1		NM_001444	2171	Hs.408061	GO:0005215: transporter activity, GO:0005504: fatty acid binding, GO:0005515: protein binding, GO:0005737: cytoplasm, GO:0006629: lipid metabolic process, GO:0006810: transport, GO:0008544: epidermis development	03320: PPAR signaling pathway
207655_s_at	BLNK	B-cell linker	0.504	-0.988	0.002	0.04	0		1.903	0.928	0.004	0.02	0		0.959	-0.06	0.821	0.98	0		3.499	1.807	0	0	1		3.649	1.867	0	0.01	1		NM_013314	29760	Hs.665244	GO:0005068: transmembrane receptor protein tyrosine kinase adaptor protein activity, GO:0005070: SH3/SH2 adaptor activity, GO:0005515: protein binding, GO:0005622: intracellular, GO:0005737: cytoplasm, GO:0005886: plasma membrane, GO:0006954: inflammatory response, GO:0006959: humoral immune response, GO:0007242: intracellular signaling cascade, GO:0030183: B cell differentiation	04662: B cell receptor signaling pathway, 05340: Primary immunodeficiency
209907_s_at	ITSN2	intersectin 2	0.64	-0.643	0.002	0.04	0		1.687	0.754	0.001	0.01	0		1.08	0.112	0.513	0.93	0		2.567	1.36	0	0	1		2.376	1.249	0	0.01	1		AF182198	50618	Hs.432562	GO:0005070: SH3/SH2 adaptor activity, GO:0005089: Rho guanyl-nucleotide exchange factor activity, GO:0005509: calcium ion binding, GO:0005515: protein binding, GO:0005622: intracellular, GO:0005737: cytoplasm, GO:0006897: endocytosis, GO:0035023: regulation of Rho protein signal transduction
210213_s_at	EIF6	eukaryotic translation initiation factor 6	0.606	-0.722	0.002	0.04	0		1.58	0.66	0.003	0.02	0		0.957	-0.063	0.735	0.97	0		2.383	1.253	0	0	1		2.489	1.316	0	0.01	1		AF022229	3692	Hs.654848	GO:0003743: translation initiation factor activity, GO:0005515: protein binding, GO:0005634: nucleus, GO:0005737: cytoplasm, GO:0006412: translation, GO:0042256: mature ribosome assembly, GO:0043022: ribosome binding
217764_s_at	RAB31	RAB31, member RAS oncogene family	0.615	-0.702	0.002	0.03	0		1.714	0.777	0.001	0.01	0		1.053	0.075	0.673	0.96	0		2.113	1.08	0	0.01	1		2.006	1.004	0	0.02	1		AF183421	11031	Hs.714730, Hs.99528	GO:0000166: nucleotide binding, GO:0003924: GTPase activity, GO:0005525: GTP binding, GO:0005886: plasma membrane, GO:0007264: small GTPase mediated signal transduction, GO:0015031: protein transport	04144: Endocytosis
219395_at	ESRP2	epithelial splicing regulatory protein 2	0.531	-0.914	0.002	0.04	0		1.73	0.791	0.005	0.02	0		0.918	-0.124	0.601	0.95	0		2.027	1.019	0.004	0.03	1		2.208	1.143	0.002	0.03	1		NM_024939	80004	Hs.436585, Hs.592053	GO:0000166: nucleotide binding, GO:0003729: mRNA binding, GO:0005634: nucleus, GO:0006397: mRNA processing, GO:0043484: regulation of RNA splicing
202415_s_at	HSPBP1	HSPA (heat shock 70kDa) binding protein, cytoplasmic cochaperone 1	0.542	-0.883	0.003	0.04	0		1.801	0.849	0.004	0.02	0		0.977	-0.034	0.89	0.99	0		2.044	1.031	0.004	0.03	1		2.092	1.065	0.003	0.04	1		NM_012267	23640	Hs.53066	GO:0004857: enzyme inhibitor activity, GO:0005515: protein binding, GO:0006457: protein folding
203118_at	PCSK7	proprotein convertase subtilisin/kexin type 7	0.642	-0.64	0.003	0.05	0		1.493	0.578	0.006	0.03	0		0.958	-0.062	0.73	0.97	0		2.071	1.051	0	0.01	1		2.162	1.113	0	0.01	1		NM_004716	9159	Hs.410977, Hs.648612, Hs.709588	GO:0004252: serine-type endopeptidase activity, GO:0005794: Golgi apparatus, GO:0006508: proteolysis, GO:0008233: peptidase activity, GO:0016020: membrane, GO:0016021: integral to membrane, GO:0016486: peptide hormone processing, GO:0030173: integral to Golgi membrane
203147_s_at	TRIM14	tripartite motif-containing 14	0.442	-1.179	0.003	0.05	0		1.963	0.973	0.011	0.04	0		0.867	-0.206	0.537	0.94	0		2.514	1.33	0.006	0.04	1		2.9	1.536	0.002	0.03	1		NM_014788	9830	Hs.575631	GO:0003674: molecular_function, GO:0005622: intracellular, GO:0008150: biological_process, GO:0008270: zinc ion binding, GO:0046872: metal ion binding
203287_at	LAD1	ladinin 1	0.526	-0.927	0.003	0.05	0		1.687	0.755	0.011	0.04	0		0.888	-0.172	0.509	0.93	0		2.422	1.276	0.001	0.02	1		2.728	1.448	0.001	0.02	1		NM_005558	3898	Hs.519035	GO:0005198: structural molecule activity, GO:0005576: extracellular region, GO:0005604: basement membrane
203882_at	IRF9	interferon regulatory factor 9	0.526	-0.928	0.003	0.04	0		1.457	0.543	0.049	0.12	0		0.766	-0.385	0.146	0.76	0		2.718	1.443	0	0.01	1		3.55	1.828	0	0.01	1		NM_006084	10379	Hs.1706	GO:0003700: transcription factor activity, GO:0005634: nucleus, GO:0005737: cytoplasm, GO:0006355: regulation of transcription, DNA-dependent, GO:0006366: transcription from RNA polymerase II promoter, GO:0007166: cell surface receptor linked signal transduction, GO:0009615: response to virus, GO:0042802: identical protein binding, GO:0045351: type I interferon biosynthetic process	04630: Jak-STAT signaling pathway
208905_at	CYCS	cytochrome c, somatic	0.604	-0.726	0.003	0.05	0		1.945	0.96	0	0.01	0		1.176	0.233	0.268	0.85	0		2.294	1.198	0	0.01	1		1.951	0.964	0.002	0.03	0		BC005299	54205	Hs.437060, Hs.617193	GO:0000159: protein phosphatase type 2A complex, GO:0004722: protein serine/threonine phosphatase activity, GO:0005515: protein binding, GO:0005634: nucleus, GO:0005739: mitochondrion, GO:0005758: mitochondrial intermembrane space, GO:0005759: mitochondrial matrix, GO:0005829: cytosol, GO:0005829: cytosol, GO:0006309: DNA fragmentation involved in apoptosis, GO:0006810: transport, GO:0006915: apo…	04115: p53 signaling pathway, 04210: Apoptosis, 05010: Alzheimer's disease, 05012: Parkinson's disease, 05014: Amyotrophic lateral sclerosis (ALS), 05016: Huntington's disease, 05200: Pathways in cancer, 05210: Colorectal cancer, 05222: Small cell lung cancer
212041_at	ATP6V0D1	ATPase, H+ transporting, lysosomal 38kDa, V0 subunit d1	0.607	-0.721	0.003	0.04	0		1.632	0.707	0.003	0.02	0		0.991	-0.014	0.944	0.99	0		2.391	1.258	0	0.01	1		2.414	1.271	0	0.01	1		AL566172	9114	Hs.106876	GO:0005515: protein binding, GO:0006811: ion transport, GO:0008553: hydrogen-exporting ATPase activity, phosphorylative mechanism, GO:0015986: ATP synthesis coupled proton transport, GO:0015992: proton transport, GO:0016020: membrane, GO:0016471: vacuolar proton-transporting V-type ATPase complex, GO:0016471: vacuolar proton-transporting V-type ATPase complex, GO:0033179: proton-transporting V-ty…	00190: Oxidative phosphorylation, 01100: Metabolic pathways, 04142: Lysosome, 05110: Vibrio cholerae infection, 05120: Epithelial cell signaling in Helicobacter pylori infection
218186_at	RAB25	RAB25, member RAS oncogene family	0.564	-0.826	0.003	0.04	0		1.393	0.478	0.051	0.12	0		0.786	-0.348	0.141	0.76	0		2.257	1.174	0.001	0.02	1		2.872	1.522	0	0.01	1		NM_020387	57111	Hs.632469	GO:0000166: nucleotide binding, GO:0005525: GTP binding, GO:0005737: cytoplasm, GO:0005886: plasma membrane, GO:0007264: small GTPase mediated signal transduction, GO:0015031: protein transport, GO:0042802: identical protein binding
220638_s_at	CBLC	Cas-Br-M (murine) ecotropic retroviral transforming sequence c	0.553	-0.856	0.003	0.05	0		1.939	0.955	0.002	0.01	0		1.072	0.1	0.682	0.96	0		2.043	1.03	0.004	0.03	1		1.906	0.931	0.008	0.06	0		NM_012116	23624	Hs.466907	GO:0001784: phosphotyrosine binding, GO:0004842: ubiquitin-protein ligase activity, GO:0004871: signal transducer activity, GO:0005154: epidermal growth factor receptor binding, GO:0005509: calcium ion binding, GO:0005515: protein binding, GO:0005634: nucleus, GO:0007166: cell surface receptor linked signal transduction, GO:0007175: negative regulation of epidermal growth factor receptor activity…	04012: ErbB signaling pathway, 04120: Ubiquitin mediated proteolysis, 04144: Endocytosis, 04630: Jak-STAT signaling pathway, 04660: T cell receptor signaling pathway, 04910: Insulin signaling pathway, 05200: Pathways in cancer, 05220: Chronic myeloid leukemia
202081_at	IER2	immediate early response 2	0.592	-0.756	0.004	0.05	0		1.984	0.988	0.001	0.01	0		1.174	0.232	0.299	0.86	0		2.394	1.259	0	0.01	1		2.038	1.027	0.002	0.03	1		NM_004907	9592	Hs.501629	GO:0005737: cytoplasm
204203_at	CEBPG	CCAAT/enhancer binding protein (C/EBP), gamma	0.572	-0.807	0.004	0.05	0		1.975	0.982	0.001	0.01	0		1.129	0.175	0.454	0.91	0		2.145	1.101	0.002	0.02	1		1.9	0.926	0.006	0.05	0		NM_001806	1054	Hs.429666	GO:0001889: liver development, GO:0003700: transcription factor activity, GO:0005634: nucleus, GO:0005730: nucleolus, GO:0006357: regulation of transcription from RNA polymerase II promoter, GO:0006955: immune response, GO:0008134: transcription factor binding, GO:0016071: mRNA metabolic process, GO:0030183: B cell differentiation, GO:0042267: natural killer cell mediated cytotoxicity, GO:0043353…
208649_s_at	VCP	valosin-containing protein	0.578	-0.792	0.004	0.05	0		1.605	0.683	0.009	0.04	0		0.927	-0.109	0.632	0.95	0		2.39	1.257	0.001	0.01	1		2.578	1.366	0	0.01	1		AF100752	7415	Hs.529782	GO:0000166: nucleotide binding, GO:0005524: ATP binding, GO:0005634: nucleus, GO:0005634: nucleus, GO:0005730: nucleolus, GO:0005737: cytoplasm, GO:0005783: endoplasmic reticulum, GO:0005792: microsome, GO:0005829: cytosol, GO:0006302: double-strand break repair, GO:0006810: transport, GO:0006919: activation of caspase activity, GO:0006974: response to DNA damage stimulus, GO:0008289: lipid bindi…
208928_at	POR	P450 (cytochrome) oxidoreductase	0.554	-0.852	0.004	0.05	0		1.724	0.786	0.007	0.03	0		0.955	-0.066	0.788	0.98	0		2.688	1.426	0	0.01	1		2.814	1.493	0	0.01	1		AF258341	5447	Hs.354056	GO:0003958: NADPH-hemoprotein reductase activity, GO:0005506: iron ion binding, GO:0005783: endoplasmic reticulum, GO:0009055: electron carrier activity, GO:0010181: FMN binding, GO:0016020: membrane, GO:0016491: oxidoreductase activity, GO:0055114: oxidation reduction
209455_at	FBXW11	F-box and WD repeat domain containing 11	0.599	-0.74	0.004	0.05	0		1.773	0.826	0.002	0.01	0		1.062	0.086	0.683	0.96	0		2.456	1.296	0	0.01	1		2.313	1.21	0	0.02	1		BE963245	23291	Hs.484138	GO:0000151: ubiquitin ligase complex, GO:0004842: ubiquitin-protein ligase activity, GO:0005515: protein binding, GO:0005737: cytoplasm, GO:0016055: Wnt receptor signaling pathway, GO:0016567: protein ubiquitination, GO:0019941: modification-dependent protein catabolic process	04120: Ubiquitin mediated proteolysis, 04310: Wnt signaling pathway, 04340: Hedgehog signaling pathway
211715_s_at	BDH1	3-hydroxybutyrate dehydrogenase, type 1	0.452	-1.145	0.004	0.05	0		1.92	0.941	0.012	0.04	0		0.868	-0.204	0.533	0.94	0		2.715	1.441	0.003	0.03	1		3.129	1.645	0.001	0.03	1		BC005844	622	Hs.274539	GO:0003858: 3-hydroxybutyrate dehydrogenase activity, GO:0003858: 3-hydroxybutyrate dehydrogenase activity, GO:0005488: binding, GO:0005739: mitochondrion, GO:0005743: mitochondrial inner membrane, GO:0005759: mitochondrial matrix, GO:0005759: mitochondrial matrix, GO:0016491: oxidoreductase activity, GO:0055114: oxidation reduction	00072: Synthesis and degradation of ketone bodies, 00650: Butanoate metabolism, 01100: Metabolic pathways
204210_s_at	PCYT1A	phosphate cytidylyltransferase 1, choline, alpha	0.519	-0.945	0.005	0.05	0		1.976	0.983	0.004	0.02	0		1.027	0.038	0.892	0.99	0		4.392	2.135	0	0	1		4.278	2.097	0	0.01	1		AI638771	5130	Hs.435767	GO:0004105: choline-phosphate cytidylyltransferase activity, GO:0005625: soluble fraction, GO:0005737: cytoplasm, GO:0005789: endoplasmic reticulum membrane, GO:0005829: cytosol, GO:0006656: phosphatidylcholine biosynthetic process, GO:0008654: phospholipid biosynthetic process, GO:0009058: biosynthetic process, GO:0009628: response to abiotic stimulus, GO:0016020: membrane, GO:0016740: transfera…	00440: Aminophosphonate metabolism, 00564: Glycerophospholipid metabolism, 01100: Metabolic pathways
208918_s_at	NADK	NAD kinase	0.53	-0.916	0.005	0.05	0		1.761	0.816	0.01	0.04	0		0.933	-0.099	0.717	0.97	0		2.238	1.162	0.004	0.03	1		2.398	1.262	0.002	0.04	1		BE674658	65220	Hs.654792	GO:0000166: nucleotide binding, GO:0003951: NAD+ kinase activity, GO:0003951: NAD+ kinase activity, GO:0005515: protein binding, GO:0005524: ATP binding, GO:0005829: cytosol, GO:0005829: cytosol, GO:0008152: metabolic process, GO:0016310: phosphorylation, GO:0016740: transferase activity, GO:0019674: NAD metabolic process, GO:0046034: ATP metabolic process, GO:0046872: metal ion binding	00760: Nicotinate and nicotinamide metabolism, 01100: Metabolic pathways
217808_s_at	MAPKAP1	mitogen-activated protein kinase associated protein 1	0.663	-0.593	0.005	0.05	0		1.927	0.946	0	0	0		1.278	0.353	0.062	0.68	0		2.965	1.568	0	0	1		2.321	1.215	0	0.01	1		NM_024117	79109	Hs.495138	GO:0005575: cellular_component, GO:0005634: nucleus, GO:0005829: cytosol, GO:0005886: plasma membrane, GO:0008150: biological_process, GO:0017016: Ras GTPase binding, GO:0031410: cytoplasmic vesicle
218992_at	C9orf46	chromosome 9 open reading frame 46	0.585	-0.773	0.005	0.05	0		1.977	0.984	0.001	0.01	0		1.158	0.211	0.366	0.89	0		2.05	1.036	0.003	0.03	1		1.771	0.825	0.011	0.07	0		NM_018465	55848	Hs.584242	GO:0016020: membrane, GO:0016021: integral to membrane
221669_s_at	ACAD8	acyl-Coenzyme A dehydrogenase family, member 8	0.568	-0.817	0.005	0.06	0		1.3	0.379	0.144	0.25	0		0.738	-0.438	0.096	0.71	0		2.631	1.396	0.001	0.01	1		3.565	1.834	0	0.01	1		BC001964	27034	Hs.14791	GO:0003995: acyl-CoA dehydrogenase activity, GO:0005739: mitochondrion, GO:0006629: lipid metabolic process, GO:0009055: electron carrier activity, GO:0009083: branched chain family amino acid catabolic process, GO:0045449: regulation of transcription, GO:0050660: FAD binding, GO:0055114: oxidation reduction	00280: Valine, leucine and isoleucine degradation, 01100: Metabolic pathways
57163_at	ELOVL1	elongation of very long chain fatty acids (FEN1/Elo2, SUR4/Elo3, yeast)-like 1	0.565	-0.822	0.005	0.05	0		1.458	0.544	0.041	0.1	0		0.825	-0.278	0.267	0.85	0		2.046	1.033	0.004	0.03	1		2.482	1.311	0.001	0.02	1		H93026	64834	Hs.25597	GO:0005515: protein binding, GO:0005783: endoplasmic reticulum, GO:0006633: fatty acid biosynthetic process, GO:0016020: membrane, GO:0016021: integral to membrane
206165_s_at	CLCA2	chloride channel accessory 2	0.619	-0.693	0.006	0.06	0		1.655	0.727	0.004	0.02	0		1.024	0.034	0.873	0.99	0		2.112	1.078	0.001	0.02	1		2.062	1.044	0.002	0.03	1		NM_006536	9635	Hs.241551	GO:0005254: chloride channel activity, GO:0005509: calcium ion binding, GO:0005515: protein binding, GO:0005576: extracellular region, GO:0005886: plasma membrane, GO:0005887: integral to plasma membrane, GO:0006811: ion transport, GO:0006821: chloride transport, GO:0007155: cell adhesion, GO:0015276: ligand-gated ion channel activity, GO:0030054: cell junction, GO:0031404: chloride ion binding	04740: Olfactory transduction
218028_at	ELOVL1	elongation of very long chain fatty acids (FEN1/Elo2, SUR4/Elo3, yeast)-like 1	0.523	-0.935	0.006	0.06	0		1.486	0.572	0.063	0.14	0		0.777	-0.364	0.217	0.81	0		2.797	1.484	0.001	0.02	1		3.599	1.848	0	0.01	1		NM_016031	64834	Hs.25597	GO:0005515: protein binding, GO:0005783: endoplasmic reticulum, GO:0006633: fatty acid biosynthetic process, GO:0016020: membrane, GO:0016021: integral to membrane
218261_at	AP1M2	adaptor-related protein complex 1, mu 2 subunit	0.588	-0.767	0.006	0.06	0		1.659	0.73	0.009	0.04	0		0.975	-0.037	0.877	0.99	0		2.042	1.03	0.004	0.03	1		2.095	1.067	0.003	0.04	1		NM_005498	10053	Hs.18894	GO:0005515: protein binding, GO:0005794: Golgi apparatus, GO:0005829: cytosol, GO:0006605: protein targeting, GO:0006903: vesicle targeting, GO:0016020: membrane, GO:0030131: clathrin adaptor complex, GO:0031410: cytoplasmic vesicle	04142: Lysosome
219267_at	GLTP	glycolipid transfer protein	0.52	-0.944	0.006	0.06	0		1.402	0.488	0.108	0.2	0		0.729	-0.456	0.131	0.75	0		2.506	1.325	0.002	0.02	1		3.438	1.782	0	0.01	1		NM_016433	51228	Hs.381256	GO:0005737: cytoplasm, GO:0016020: membrane, GO:0017089: glycolipid transporter activity, GO:0046836: glycolipid transport, GO:0051861: glycolipid binding
219580_s_at	TMC5	transmembrane channel-like 5	0.477	-1.068	0.006	0.06	0		1.599	0.677	0.055	0.13	0		0.763	-0.391	0.244	0.83	0		2.502	1.323	0.006	0.04	1		3.281	1.714	0.001	0.02	1		NM_024780	79838	Hs.115838	GO:0016020: membrane, GO:0016021: integral to membrane
201231_s_at	ENO1	enolase 1, (alpha)	0.607	-0.72	0.007	0.06	0		1.941	0.957	0.001	0.01	0		1.179	0.237	0.31	0.87	0		2.598	1.377	0	0.01	1		2.204	1.14	0.001	0.03	1		NM_001428	2023	Hs.517145	GO:0000015: phosphopyruvate hydratase complex, GO:0000122: negative regulation of transcription from RNA polymerase II promoter, GO:0000287: magnesium ion binding, GO:0003700: transcription factor activity, GO:0003714: transcription corepressor activity, GO:0004252: serine-type endopeptidase activity, GO:0004634: phosphopyruvate hydratase activity, GO:0005515: protein binding, GO:0005634: nucleus…	00010: Glycolysis / Gluconeogenesis, 01061: Biosynthesis of phenylpropanoids, 01062: Biosynthesis of terpenoids and steroids, 01063: Biosynthesis of alkaloids derived from shikimate pathway, 01064: Biosynthesis of alkaloids derived from ornithine, lysine and nicotinic acid, 01065: Biosynthesis of alkaloids derived from histidine and purine, 01066: Biosynthesis of alkaloids derived from terpenoid …
203964_at	NMI	N-myc (and STAT) interactor	0.593	-0.754	0.007	0.06	0		1.513	0.597	0.024	0.07	0		0.897	-0.157	0.513	0.93	0		2.447	1.291	0.001	0.01	1		2.728	1.448	0	0.01	1		NM_004688	9111	Hs.54483	GO:0003712: transcription cofactor activity, GO:0005515: protein binding, GO:0005737: cytoplasm, GO:0006366: transcription from RNA polymerase II promoter, GO:0006954: inflammatory response, GO:0007259: JAK-STAT cascade
205767_at	EREG	epiregulin	0.439	-1.188	0.007	0.06	0		1.473	0.558	0.157	0.27	0		0.646	-0.63	0.115	0.74	0		2.784	1.477	0.007	0.04	1		4.306	2.107	0.001	0.02	1		NM_001432	2069	Hs.115263	GO:0001525: angiogenesis, GO:0001550: ovarian cumulus expansion, GO:0001556: oocyte maturation, GO:0001819: positive regulation of cytokine production, GO:0005154: epidermal growth factor receptor binding, GO:0005154: epidermal growth factor receptor binding, GO:0005515: protein binding, GO:0005576: extracellular region, GO:0005615: extracellular space, GO:0005886: plasma membrane, GO:0005887: in…	04012: ErbB signaling pathway
207381_at	ALOX12B	arachidonate 12-lipoxygenase, 12R type	0.392	-1.352	0.007	0.06	0		2.216	1.148	0.018	0.06	0		0.868	-0.204	0.637	0.95	0		5.799	2.536	0	0.01	1		6.681	2.74	0	0.01	1		NM_001139	242	Hs.136574	GO:0004052: arachidonate 12-lipoxygenase activity, GO:0005506: iron ion binding, GO:0006629: lipid metabolic process, GO:0008544: epidermis development, GO:0016165: lipoxygenase activity, GO:0016491: oxidoreductase activity, GO:0019370: leukotriene biosynthetic process, GO:0046872: metal ion binding, GO:0055114: oxidation reduction	00590: Arachidonic acid metabolism, 01100: Metabolic pathways
213857_s_at	CD47	CD47 molecule	0.611	-0.712	0.007	0.06	0		1.797	0.845	0.002	0.02	0		1.097	0.134	0.556	0.94	0		2.476	1.308	0	0.01	1		2.257	1.174	0.001	0.02	1		BG230614	961	Hs.446414	GO:0005515: protein binding, GO:0005886: plasma membrane, GO:0005886: plasma membrane, GO:0005887: integral to plasma membrane, GO:0007155: cell adhesion, GO:0007229: integrin-mediated signaling pathway, GO:0008284: positive regulation of cell proliferation, GO:0022409: positive regulation of cell-cell adhesion, GO:0050870: positive regulation of T cell activation, GO:0070053: thrombospondin rece…	04512: ECM-receptor interaction
218095_s_at	TMEM165	transmembrane protein 165	0.553	-0.855	0.007	0.06	0		1.854	0.891	0.005	0.03	0		1.025	0.036	0.894	0.99	0		2.49	1.316	0.002	0.02	1		2.429	1.28	0.002	0.03	1		BC003545	55858	Hs.479766	GO:0016020: membrane, GO:0016021: integral to membrane
200752_s_at	CAPN1	calpain 1, (mu/I) large subunit	0.6	-0.737	0.008	0.07	0		1.817	0.862	0.003	0.02	0		1.09	0.125	0.603	0.95	0		2.162	1.112	0.002	0.02	1		1.983	0.988	0.005	0.05	0		NM_005186	823	Hs.502842	GO:0004198: calcium-dependent cysteine-type endopeptidase activity, GO:0005509: calcium ion binding, GO:0005515: protein binding, GO:0005622: intracellular, GO:0005737: cytoplasm, GO:0005886: plasma membrane, GO:0006508: proteolysis, GO:0008233: peptidase activity, GO:0008284: positive regulation of cell proliferation	04210: Apoptosis, 05010: Alzheimer's disease
201351_s_at	YME1L1	YME1-like 1 (S. cerevisiae)	0.651	-0.62	0.008	0.06	0		1.579	0.659	0.005	0.03	0		1.027	0.039	0.844	0.98	0		2.051	1.036	0.001	0.02	1		1.996	0.997	0.001	0.03	0		NM_014263	10730	Hs.499145, Hs.74647	GO:0000166: nucleotide binding, GO:0004222: metalloendopeptidase activity, GO:0005524: ATP binding, GO:0005739: mitochondrion, GO:0006508: proteolysis, GO:0008233: peptidase activity, GO:0008270: zinc ion binding, GO:0016020: membrane, GO:0017111: nucleoside-triphosphatase activity, GO:0046872: metal ion binding
201790_s_at	DHCR7	7-dehydrocholesterol reductase	0.49	-1.03	0.008	0.06	0		1.799	0.847	0.022	0.07	0		0.881	-0.183	0.581	0.95	0		2.447	1.291	0.007	0.04	1		2.778	1.474	0.003	0.04	1		AW150953	1717	Hs.503134	GO:0001568: blood vessel development, GO:0005515: protein binding, GO:0005640: nuclear outer membrane, GO:0005783: endoplasmic reticulum, GO:0005789: endoplasmic reticulum membrane, GO:0006695: cholesterol biosynthetic process, GO:0009791: post-embryonic development, GO:0016020: membrane, GO:0016021: integral to membrane, GO:0016491: oxidoreductase activity, GO:0030154: cell differentiation, GO:0…	00100: Steroid biosynthesis, 01062: Biosynthesis of terpenoids and steroids, 01066: Biosynthesis of alkaloids derived from terpenoid and polyketide, 01070: Biosynthesis of plant hormones, 01100: Metabolic pathways
202315_s_at	BCR	breakpoint cluster region	0.608	-0.718	0.008	0.07	0		1.99	0.993	0.001	0.01	0		1.21	0.275	0.252	0.84	0		3.754	1.908	0	0	1		3.103	1.633	0	0.01	1		NM_004327	613	Hs.517461, Hs.715409	GO:0000166: nucleotide binding, GO:0004674: protein serine/threonine kinase activity, GO:0005085: guanyl-nucleotide exchange factor activity, GO:0005089: Rho guanyl-nucleotide exchange factor activity, GO:0005096: GTPase activator activity, GO:0005524: ATP binding, GO:0005622: intracellular, GO:0006468: protein amino acid phosphorylation, GO:0007242: intracellular signaling cascade, GO:0016301: k…	05200: Pathways in cancer, 05220: Chronic myeloid leukemia
205916_at	S100A7	S100 calcium binding protein A7	0.583	-0.779	0.008	0.07	0		1.672	0.741	0.011	0.04	0		0.974	-0.037	0.883	0.99	0		2.887	1.53	0	0.01	1		2.963	1.567	0	0.01	1		NM_002963	6278	Hs.112408	GO:0000302: response to reactive oxygen species, GO:0001525: angiogenesis, GO:0005509: calcium ion binding, GO:0005515: protein binding, GO:0005515: protein binding, GO:0005576: extracellular region, GO:0005576: extracellular region, GO:0005634: nucleus, GO:0005737: cytoplasm, GO:0005737: cytoplasm, GO:0005783: endoplasmic reticulum, GO:0005829: cytosol, GO:0005925: focal adhesion, GO:0008270: zi…
209970_x_at	CASP1	caspase 1, apoptosis-related cysteine peptidase (interleukin 1, beta, convertase)	0.557	-0.844	0.008	0.07	0		1.841	0.88	0.007	0.03	0		1.026	0.037	0.894	0.99	0		2.331	1.221	0.003	0.03	1		2.272	1.184	0.004	0.04	1		M87507	834	Hs.2490	GO:0004197: cysteine-type endopeptidase activity, GO:0005515: protein binding, GO:0005622: intracellular, GO:0005737: cytoplasm, GO:0006508: proteolysis, GO:0007165: signal transduction, GO:0008233: peptidase activity, GO:0008656: caspase activator activity, GO:0042981: regulation of apoptosis, GO:0043123: positive regulation of I-kappaB kinase/NF-kappaB cascade	05014: Amyotrophic lateral sclerosis (ALS)
213680_at	KRT6B	keratin 6B	0.284	-1.814	0.008	0.07	0		3.247	1.699	0.012	0.05	0		0.923	-0.115	0.846	0.98	0		5.185	2.374	0.006	0.04	1		5.615	2.489	0.004	0.05	0		AI831452	3854	Hs.709235	GO:0005200: structural constituent of cytoskeleton, GO:0007398: ectoderm development, GO:0045095: keratin filament
218052_s_at	ATP13A1	ATPase type 13A1	0.719	-0.476	0.008	0.07	0		1.609	0.686	0.001	0.01	0		1.156	0.21	0.193	0.8	0		2.059	1.042	0	0.01	1		1.781	0.832	0.001	0.02	0		NM_020410	57130	Hs.501794	GO:0000166: nucleotide binding, GO:0000287: magnesium ion binding, GO:0005524: ATP binding, GO:0005575: cellular_component, GO:0006754: ATP biosynthetic process, GO:0006812: cation transport, GO:0008152: metabolic process, GO:0015662: ATPase activity, coupled to transmembrane movement of ions, phosphorylative mechanism, GO:0016020: membrane, GO:0016021: integral to membrane, GO:0016787: hydrolase…
203931_s_at	MRPL12	mitochondrial ribosomal protein L12	0.575	-0.797	0.009	0.07	0		1.836	0.877	0.005	0.03	0		1.057	0.079	0.762	0.97	0		2.175	1.121	0.004	0.03	1		2.059	1.042	0.006	0.06	0		NM_002949	6182	Hs.109059	GO:0003723: RNA binding, GO:0003735: structural constituent of ribosome, GO:0005515: protein binding, GO:0005622: intracellular, GO:0005739: mitochondrion, GO:0005762: mitochondrial large ribosomal subunit, GO:0005840: ribosome, GO:0006390: transcription from mitochondrial promoter, GO:0006412: translation, GO:0045893: positive regulation of transcription, DNA-dependent
209792_s_at	KLK10	kallikrein-related peptidase 10	0.269	-1.896	0.009	0.07	0		2.857	1.514	0.028	0.08	0		0.768	-0.381	0.542	0.94	0		10.595	3.405	0.001	0.01	1		13.802	3.787	0	0.01	1		BC002710	5655	Hs.275464	GO:0004252: serine-type endopeptidase activity, GO:0005576: extracellular region, GO:0006508: proteolysis, GO:0007049: cell cycle, GO:0008233: peptidase activity
217932_at	MRPS7	mitochondrial ribosomal protein S7	0.66	-0.599	0.009	0.07	0		1.902	0.927	0	0.01	0		1.256	0.329	0.117	0.74	0		2.411	1.269	0	0.01	1		1.92	0.941	0.002	0.03	0		NM_015971	51081	Hs.71787	GO:0003723: RNA binding, GO:0003735: structural constituent of ribosome, GO:0005515: protein binding, GO:0005622: intracellular, GO:0005739: mitochondrion, GO:0005840: ribosome, GO:0006412: translation, GO:0022627: cytosolic small ribosomal subunit
219272_at	TRIM62	tripartite motif-containing 62	0.584	-0.775	0.009	0.07	0		1.862	0.897	0.003	0.02	0		1.088	0.122	0.634	0.95	0		2.054	1.039	0.005	0.04	1		1.888	0.917	0.011	0.07	0		NM_018207	55223	Hs.656006	GO:0005515: protein binding, GO:0005622: intracellular, GO:0008270: zinc ion binding, GO:0046872: metal ion binding
200700_s_at	KDELR2	KDEL (Lys-Asp-Glu-Leu) endoplasmic reticulum protein retention receptor 2	0.706	-0.502	0.01	0.07	0		1.561	0.643	0.002	0.02	0		1.103	0.141	0.41	0.9	0		2.028	1.02	0	0.01	1		1.839	0.879	0.001	0.02	0		NM_006854	11014	Hs.654552, Hs.705873	GO:0004872: receptor activity, GO:0005046: KDEL sequence binding, GO:0005515: protein binding, GO:0005783: endoplasmic reticulum, GO:0005794: Golgi apparatus, GO:0006621: protein retention in ER lumen, GO:0006886: intracellular protein transport, GO:0016020: membrane, GO:0016021: integral to membrane, GO:0016192: vesicle-mediated transport	05110: Vibrio cholerae infection
201275_at	FDPS	farnesyl diphosphate synthase (farnesyl pyrophosphate synthetase, dimethylallyltranstransferase, geranyltranstransferase)	0.664	-0.591	0.01	0.07	0		1.705	0.769	0.002	0.01	0		1.132	0.178	0.38	0.89	0		2.082	1.058	0.001	0.02	1		1.84	0.879	0.003	0.04	0		NM_002004	2224	Hs.335918	GO:0004161: dimethylallyltranstransferase activity, GO:0004337: geranyltranstransferase activity, GO:0005737: cytoplasm, GO:0006695: cholesterol biosynthetic process, GO:0008299: isoprenoid biosynthetic process, GO:0016740: transferase activity, GO:0044419: interspecies interaction between organisms	00900: Terpenoid backbone biosynthesis, 01062: Biosynthesis of terpenoids and steroids, 01066: Biosynthesis of alkaloids derived from terpenoid and polyketide, 01070: Biosynthesis of plant hormones, 01100: Metabolic pathways
202804_at	ABCC1	ATP-binding cassette, sub-family C (CFTR/MRP), member 1	0.7	-0.515	0.01	0.07	0		1.654	0.726	0.001	0.01	0		1.157	0.211	0.238	0.83	0		2.041	1.029	0	0.01	1		1.764	0.819	0.002	0.03	0		AI539710	4363	Hs.709181	GO:0000166: nucleotide binding, GO:0005215: transporter activity, GO:0005524: ATP binding, GO:0005624: membrane fraction, GO:0005886: plasma membrane, GO:0005887: integral to plasma membrane, GO:0006810: transport, GO:0016787: hydrolase activity, GO:0016887: ATPase activity, GO:0042493: response to drug, GO:0042626: ATPase activity, coupled to transmembrane movement of substances	02010: ABC transporters
203535_at	S100A9	S100 calcium binding protein A9	0.277	-1.853	0.01	0.07	0		3.423	1.775	0.013	0.05	0		0.948	-0.077	0.901	0.99	0		23.533	4.557	0	0	1		24.831	4.634	0	0.01	1		NM_002965	6280	Hs.112405	GO:0004871: signal transducer activity, GO:0005509: calcium ion binding, GO:0005515: protein binding, GO:0005634: nucleus, GO:0005730: nucleolus, GO:0005737: cytoplasm, GO:0006954: inflammatory response, GO:0007267: cell-cell signaling, GO:0030595: leukocyte chemotaxis, GO:0031532: actin cytoskeleton reorganization, GO:0045113: regulation of integrin biosynthetic process
201739_at	SGK1	serum/glucocorticoid regulated kinase 1	0.652	-0.618	0.011	0.08	0		1.708	0.772	0.003	0.02	0		1.113	0.155	0.469	0.92	0		2.319	1.214	0	0.01	1		2.084	1.059	0.001	0.03	1		NM_005627	6446	Hs.510078	GO:0000166: nucleotide binding, GO:0004674: protein serine/threonine kinase activity, GO:0005515: protein binding, GO:0005524: ATP binding, GO:0005634: nucleus, GO:0005737: cytoplasm, GO:0005783: endoplasmic reticulum, GO:0005886: plasma membrane, GO:0006468: protein amino acid phosphorylation, GO:0006814: sodium ion transport, GO:0006915: apoptosis, GO:0006950: response to stress, GO:0016740: tr…
203175_at	RHOG	ras homolog gene family, member G (rho G)	0.646	-0.631	0.011	0.08	0		1.986	0.99	0.001	0.01	0		1.282	0.359	0.117	0.74	0		2.584	1.37	0	0.01	1		2.016	1.011	0.002	0.03	1		NM_001665	391	Hs.501728	GO:0000166: nucleotide binding, GO:0003924: GTPase activity, GO:0005515: protein binding, GO:0005525: GTP binding, GO:0005622: intracellular, GO:0005886: plasma membrane, GO:0007264: small GTPase mediated signal transduction, GO:0007266: Rho protein signal transduction, GO:0008284: positive regulation of cell proliferation
203699_s_at	DIO2	deiodinase, iodothyronine, type II	0.483	-1.051	0.011	0.08	0		1.992	0.994	0.016	0.05	0		0.961	-0.057	0.875	0.99	0		2.65	1.406	0.007	0.04	1		2.757	1.463	0.006	0.05	0		U53506	1734	Hs.202354	GO:0001514: selenocysteine incorporation, GO:0004800: thyroxine 5'-deiodinase activity, GO:0006590: thyroid hormone generation, GO:0008430: selenium binding, GO:0016020: membrane, GO:0016021: integral to membrane, GO:0042404: thyroid hormone catabolic process, GO:0042446: hormone biosynthetic process, GO:0055114: oxidation reduction
205778_at	KLK7	kallikrein-related peptidase 7	0.537	-0.898	0.011	0.08	0		1.096	0.133	0.665	0.76	0		0.588	-0.766	0.024	0.59	0		2.668	1.416	0.002	0.02	1		4.535	2.181	0	0.01	1		NM_005046	5650	Hs.151254	GO:0004252: serine-type endopeptidase activity, GO:0005576: extracellular region, GO:0006508: proteolysis, GO:0008233: peptidase activity, GO:0008544: epidermis development
208842_s_at	GORASP2	golgi reassembly stacking protein 2, 55kDa	0.683	-0.549	0.011	0.08	0		1.851	0.888	0	0.01	0		1.265	0.339	0.092	0.71	0		2.134	1.094	0	0.01	1		1.688	0.755	0.006	0.06	0		W93787	26003	Hs.431317	GO:0005515: protein binding, GO:0005794: Golgi apparatus, GO:0005797: Golgi medial cisterna, GO:0007030: Golgi organization, GO:0016020: membrane
217028_at	CXCR4	chemokine (C-X-C motif) receptor 4	0.286	-1.808	0.011	0.08	0		3.218	1.686	0.016	0.06	0		0.919	-0.121	0.845	0.98	0		7.06	2.82	0.003	0.02	1		7.68	2.941	0.002	0.03	1		AJ224869	7852	Hs.593413	GO:0000187: activation of MAPK activity, GO:0001666: response to hypoxia, GO:0003779: actin binding, GO:0004930: G-protein coupled receptor activity, GO:0005515: protein binding, GO:0005737: cytoplasm, GO:0005886: plasma membrane, GO:0005887: integral to plasma membrane, GO:0006915: apoptosis, GO:0006935: chemotaxis, GO:0006954: inflammatory response, GO:0006955: immune response, GO:0007165: sign…	04060: Cytokine-cytokine receptor interaction, 04062: Chemokine signaling pathway, 04144: Endocytosis, 04360: Axon guidance, 04670: Leukocyte transendothelial migration
202688_at	TNFSF10	tumor necrosis factor (ligand) superfamily, member 10	0.625	-0.678	0.012	0.08	0		1.367	0.451	0.072	0.15	0		0.854	-0.227	0.34	0.88	0		2.836	1.504	0	0.01	1		3.32	1.731	0	0.01	1		NM_003810	8743	Hs.478275	GO:0005125: cytokine activity, GO:0005164: tumor necrosis factor receptor binding, GO:0005576: extracellular region, GO:0005615: extracellular space, GO:0005625: soluble fraction, GO:0005887: integral to plasma membrane, GO:0006917: induction of apoptosis, GO:0006955: immune response, GO:0007165: signal transduction, GO:0007267: cell-cell signaling, GO:0008270: zinc ion binding, GO:0008633: activ…	04060: Cytokine-cytokine receptor interaction, 04210: Apoptosis, 04650: Natural killer cell mediated cytotoxicity
209643_s_at	PLD2	phospholipase D2	0.67	-0.578	0.012	0.08	0		1.662	0.733	0.003	0.02	0		1.113	0.154	0.449	0.91	0		2.356	1.236	0	0.01	1		2.117	1.082	0.001	0.02	1		AF033850	5338	Hs.104519	GO:0002031: G-protein coupled receptor internalization, GO:0004630: phospholipase D activity, GO:0005515: protein binding, GO:0005886: plasma membrane, GO:0006898: receptor-mediated endocytosis, GO:0007010: cytoskeleton organization, GO:0007154: cell communication, GO:0007264: small GTPase mediated signal transduction, GO:0008152: metabolic process, GO:0016042: lipid catabolic process, GO:0016787…	00564: Glycerophospholipid metabolism, 00565: Ether lipid metabolism, 01100: Metabolic pathways, 04144: Endocytosis, 04666: Fc gamma R-mediated phagocytosis, 04912: GnRH signaling pathway
206174_s_at	PPP6C	protein phosphatase 6, catalytic subunit	0.666	-0.586	0.013	0.08	0		1.464	0.55	0.018	0.06	0		0.975	-0.037	0.86	0.99	0		2.51	1.328	0	0.01	1		2.575	1.364	0	0.01	1		NM_002721	5537	Hs.715605	GO:0000082: G1/S transition of mitotic cell cycle, GO:0004722: protein serine/threonine phosphatase activity, GO:0005506: iron ion binding, GO:0005515: protein binding, GO:0005737: cytoplasm, GO:0005829: cytosol, GO:0006470: protein amino acid dephosphorylation, GO:0007049: cell cycle, GO:0016787: hydrolase activity, GO:0030145: manganese ion binding, GO:0046872: metal ion binding
213189_at	MINA	MYC induced nuclear antigen	0.625	-0.678	0.013	0.08	0		1.653	0.725	0.009	0.04	0		1.033	0.047	0.845	0.98	0		2.648	1.405	0	0.01	1		2.563	1.358	0	0.02	1		AI823896	84864	Hs.607776	GO:0005634: nucleus, GO:0005730: nucleolus, GO:0005737: cytoplasm, GO:0042254: ribosome biogenesis
207945_s_at	CSNK1D	casein kinase 1, delta	0.657	-0.606	0.014	0.08	0		1.961	0.971	0.001	0.01	0		1.288	0.365	0.11	0.73	0		2.006	1.004	0.002	0.02	1		1.557	0.639	0.031	0.12	0		NM_001893	1453	Hs.631725	GO:0000166: nucleotide binding, GO:0004674: protein serine/threonine kinase activity, GO:0005515: protein binding, GO:0005524: ATP binding, GO:0005737: cytoplasm, GO:0006281: DNA repair, GO:0006468: protein amino acid phosphorylation, GO:0007165: signal transduction, GO:0016055: Wnt receptor signaling pathway, GO:0016740: transferase activity	04340: Hedgehog signaling pathway, 04540: Gap junction, 04710: Circadian rhythm - mammal
214437_s_at	SHMT2	serine hydroxymethyltransferase 2 (mitochondrial)	0.563	-0.828	0.014	0.08	0		1.987	0.991	0.005	0.02	0		1.119	0.162	0.583	0.95	0		2.747	1.458	0.001	0.02	1		2.455	1.295	0.003	0.04	1		NM_005412	6472	Hs.719098	GO:0004372: glycine hydroxymethyltransferase activity, GO:0005515: protein binding, GO:0005739: mitochondrion, GO:0005743: mitochondrial inner membrane, GO:0006544: glycine metabolic process, GO:0006563: L-serine metabolic process, GO:0006730: one-carbon metabolic process, GO:0016740: transferase activity, GO:0030170: pyridoxal phosphate binding, GO:0042645: mitochondrial nucleoid	00260: Glycine, serine and threonine metabolism, 00460: Cyanoamino acid metabolism, 00670: One carbon pool by folate, 00680: Methane metabolism, 01100: Metabolic pathways
220598_at	CARD14	caspase recruitment domain family, member 14	0.612	-0.709	0.014	0.08	0		1.589	0.668	0.019	0.06	0		0.972	-0.041	0.871	0.99	0		2.042	1.03	0.005	0.04	1		2.101	1.071	0.004	0.04	1		NM_024110	79092	Hs.675480, Hs.696253	GO:0001934: positive regulation of protein amino acid phosphorylation, GO:0005515: protein binding, GO:0005622: intracellular, GO:0005737: cytoplasm, GO:0005886: plasma membrane, GO:0007250: activation of NF-kappaB-inducing kinase activity, GO:0042981: regulation of apoptosis, GO:0050700: CARD domain binding
41469_at	PI3	peptidase inhibitor 3, skin-derived	0.179	-2.485	0.014	0.08	0		5.829	2.543	0.012	0.05	0		1.042	0.059	0.947	0.99	0		39.171	5.292	0	0.01	1		37.607	5.233	0	0.01	1		L10343	5266	Hs.112341	GO:0004867: serine-type endopeptidase inhibitor activity, GO:0005515: protein binding, GO:0005576: extracellular region, GO:0005578: proteinaceous extracellular matrix, GO:0007620: copulation
202446_s_at	PLSCR1	phospholipid scramblase 1	0.383	-1.385	0.016	0.09	0		2.638	1.4	0.015	0.05	0		1.01	0.015	0.977	1	0		5.995	2.584	0.001	0.02	1		5.933	2.569	0.001	0.03	1		AI825926	5359	Hs.130759	GO:0005509: calcium ion binding, GO:0005515: protein binding, GO:0005886: plasma membrane, GO:0009615: response to virus, GO:0016021: integral to membrane, GO:0017121: phospholipid scrambling, GO:0017124: SH3 domain binding, GO:0017128: phospholipid scramblase activity, GO:0030168: platelet activation
203722_at	ALDH4A1	aldehyde dehydrogenase 4 family, member A1	0.566	-0.82	0.016	0.09	0		1.521	0.605	0.061	0.13	0		0.861	-0.216	0.475	0.92	0		3.155	1.658	0.001	0.01	1		3.665	1.874	0	0.01	1		NM_003748	8659	Hs.77448	GO:0003842: 1-pyrroline-5-carboxylate dehydrogenase activity, GO:0004029: aldehyde dehydrogenase (NAD) activity, GO:0005739: mitochondrion, GO:0005759: mitochondrial matrix, GO:0006561: proline biosynthetic process, GO:0006562: proline catabolic process, GO:0009055: electron carrier activity, GO:0016491: oxidoreductase activity, GO:0055114: oxidation reduction	00250: Alanine, aspartate and glutamate metabolism, 00330: Arginine and proline metabolism, 01100: Metabolic pathways
206164_at	CLCA2	chloride channel accessory 2	0.536	-0.901	0.016	0.09	0		1.9	0.926	0.014	0.05	0		1.018	0.025	0.939	0.99	0		3.486	1.801	0.001	0.01	1		3.425	1.776	0.001	0.02	1		NM_006536	9635	Hs.241551	GO:0005254: chloride channel activity, GO:0005509: calcium ion binding, GO:0005515: protein binding, GO:0005576: extracellular region, GO:0005886: plasma membrane, GO:0005887: integral to plasma membrane, GO:0006811: ion transport, GO:0006821: chloride transport, GO:0007155: cell adhesion, GO:0015276: ligand-gated ion channel activity, GO:0030054: cell junction, GO:0031404: chloride ion binding	04740: Olfactory transduction
206332_s_at	IFI16	interferon, gamma-inducible protein 16	0.636	-0.652	0.016	0.09	0		1.865	0.899	0.002	0.02	0		1.187	0.247	0.311	0.87	0		3.106	1.635	0	0	1		2.618	1.388	0	0.02	1		NM_005531	3428	Hs.380250	GO:0003677: DNA binding, GO:0003690: double-stranded DNA binding, GO:0005515: protein binding, GO:0005634: nucleus, GO:0005654: nucleoplasm, GO:0005730: nucleolus, GO:0005737: cytoplasm, GO:0006355: regulation of transcription, DNA-dependent, GO:0008283: cell proliferation, GO:0009615: response to virus, GO:0016564: transcription repressor activity, GO:0030099: myeloid cell differentiation, GO:00…
213293_s_at	TRIM22	tripartite motif-containing 22	0.456	-1.134	0.016	0.09	0		1.39	0.475	0.263	0.39	0		0.633	-0.659	0.129	0.75	0		3.067	1.617	0.007	0.04	1		4.842	2.276	0.001	0.02	1		AA083478	10346	Hs.501778, Hs.684559	GO:0003700: transcription factor activity, GO:0003714: transcription corepressor activity, GO:0005515: protein binding, GO:0005622: intracellular, GO:0005634: nucleus, GO:0005737: cytoplasm, GO:0005794: Golgi apparatus, GO:0006355: regulation of transcription, DNA-dependent, GO:0006955: immune response, GO:0008270: zinc ion binding, GO:0009615: response to virus, GO:0046872: metal ion binding, GO…
216834_at	RGS1	regulator of G-protein signaling 1	0.326	-1.616	0.016	0.09	0		3.234	1.693	0.012	0.05	0		1.055	0.077	0.896	0.99	0		7.006	2.809	0.002	0.02	1		6.64	2.731	0.002	0.03	1		S59049	5996	Hs.75256	GO:0004871: signal transducer activity, GO:0005096: GTPase activator activity, GO:0005516: calmodulin binding, GO:0005886: plasma membrane, GO:0006955: immune response, GO:0007193: inhibition of adenylate cyclase activity by G-protein signaling, GO:0009968: negative regulation of signal transduction
219289_at	HEATR3	HEAT repeat containing 3	0.674	-0.569	0.016	0.09	0		1.978	0.984	0	0.01	0		1.333	0.415	0.065	0.68	0		2.067	1.048	0.001	0.02	1		1.551	0.633	0.027	0.12	0		NM_017939	55027	Hs.313917	GO:0005488: binding
203511_s_at	TRAPPC3	trafficking protein particle complex 3	0.565	-0.824	0.017	0.09	0		1.706	0.771	0.023	0.07	0		0.963	-0.054	0.86	0.99	0		2.572	1.363	0.003	0.03	1		2.67	1.417	0.002	0.03	1		AF041432	27095	Hs.523131	GO:0000139: Golgi membrane, GO:0005515: protein binding, GO:0005783: endoplasmic reticulum, GO:0005794: Golgi apparatus, GO:0005829: cytosol, GO:0006888: ER to Golgi vesicle-mediated transport, GO:0016192: vesicle-mediated transport, GO:0030008: TRAPP complex
211015_s_at	HSPA4	heat shock 70kDa protein 4	0.587	-0.769	0.017	0.1	0		1.899	0.925	0.006	0.03	0		1.114	0.156	0.587	0.95	0		3.058	1.613	0.001	0.01	1		2.744	1.456	0.001	0.03	1		L12723	3308	Hs.90093	GO:0000166: nucleotide binding, GO:0005524: ATP binding, GO:0005634: nucleus, GO:0005737: cytoplasm, GO:0006986: response to unfolded protein, GO:0034619: cellular chaperone-mediated protein complex assembly, GO:0070096: mitochondrial outer membrane translocase complex assembly	04612: Antigen processing and presentation
200813_s_at	PAFAH1B1	platelet-activating factor acetylhydrolase, isoform Ib, subunit 1 (45kDa)	0.625	-0.677	0.018	0.1	0		1.965	0.975	0.002	0.01	0		1.229	0.298	0.252	0.84	0		2.156	1.108	0.003	0.03	1		1.754	0.811	0.021	0.1	0		BE256969	5048	Hs.77318	GO:0000132: establishment of mitotic spindle orientation, GO:0000235: astral microtubule, GO:0000776: kinetochore, GO:0001675: acrosome assembly, GO:0001764: neuron migration, GO:0005634: nucleus, GO:0005737: cytoplasm, GO:0005813: centrosome, GO:0005819: spindle, GO:0005829: cytosol, GO:0005874: microtubule, GO:0005875: microtubule associated complex, GO:0005938: cell cortex, GO:0006810: transpo…	00565: Ether lipid metabolism, 01100: Metabolic pathways
209679_s_at	SMAGP	small trans-membrane and glycosylated protein	0.582	-0.78	0.018	0.1	0		1.993	0.995	0.004	0.02	0		1.161	0.215	0.467	0.92	0		2.345	1.23	0.004	0.03	1		2.02	1.015	0.014	0.08	0		BC003379	57228	Hs.652389	GO:0005886: plasma membrane, GO:0016021: integral to membrane, GO:0031410: cytoplasmic vesicle
210104_at	MED6	mediator complex subunit 6	0.648	-0.626	0.018	0.1	0		1.35	0.433	0.083	0.17	0		0.874	-0.194	0.415	0.9	0		2.43	1.281	0.001	0.01	1		2.779	1.474	0	0.01	1		AF074723	10001	Hs.497353	GO:0003702: RNA polymerase II transcription factor activity, GO:0003713: transcription coactivator activity, GO:0005634: nucleus, GO:0016455: RNA polymerase II transcription mediator activity, GO:0045449: regulation of transcription, GO:0045944: positive regulation of transcription from RNA polymerase II promoter
201252_at	PSMC4	proteasome (prosome, macropain) 26S subunit, ATPase, 4	0.69	-0.536	0.019	0.1	0		1.695	0.761	0.002	0.02	0		1.169	0.225	0.279	0.85	0		2.009	1.007	0.001	0.02	1		1.719	0.782	0.008	0.06	0		NM_006503	5704	Hs.211594	GO:0000166: nucleotide binding, GO:0000502: proteasome complex, GO:0001824: blastocyst development, GO:0005515: protein binding, GO:0005524: ATP binding, GO:0005634: nucleus, GO:0005737: cytoplasm, GO:0005739: mitochondrion, GO:0005829: cytosol, GO:0006508: proteolysis, GO:0016787: hydrolase activity, GO:0016887: ATPase activity, GO:0031145: anaphase-promoting complex-dependent proteasomal ubiqui…	03050: Proteasome
209125_at	KRT6A	keratin 6A	0.294	-1.768	0.019	0.1	0		3.645	1.866	0.014	0.05	0		1.07	0.098	0.884	0.99	0		8.333	3.059	0.002	0.02	1		7.786	2.961	0.003	0.04	1		J00269	3853	Hs.700779	GO:0005200: structural constituent of cytoskeleton, GO:0005515: protein binding, GO:0005575: cellular_component, GO:0007398: ectoderm development, GO:0008284: positive regulation of cell proliferation, GO:0030154: cell differentiation, GO:0045095: keratin filament
200750_s_at	RAN	RAN, member RAS oncogene family	0.583	-0.778	0.02	0.1	0		1.941	0.956	0.006	0.03	0		1.132	0.178	0.551	0.94	0		2.601	1.379	0.002	0.02	1		2.299	1.201	0.006	0.05	0		AF054183	5901	Hs.10842	GO:0000166: nucleotide binding, GO:0000785: chromatin, GO:0003682: chromatin binding, GO:0003713: transcription coactivator activity, GO:0003924: GTPase activity, GO:0003924: GTPase activity, GO:0005515: protein binding, GO:0005525: GTP binding, GO:0005634: nucleus, GO:0005643: nuclear pore, GO:0005654: nucleoplasm, GO:0005737: cytoplasm, GO:0005829: cytosol, GO:0006259: DNA metabolic process, GO…
209719_x_at	SERPINB3	serpin peptidase inhibitor, clade B (ovalbumin), member 3	0.191	-2.391	0.02	0.1	0		5.539	2.469	0.017	0.06	0		1.056	0.078	0.932	0.99	0		90.025	6.492	0	0	1		85.278	6.414	0	0.01	1		BC005224	6317	Hs.227948	GO:0004867: serine-type endopeptidase inhibitor activity, GO:0005515: protein binding, GO:0005737: cytoplasm, GO:0030414: peptidase inhibitor activity
210458_s_at	TANK	TRAF family member-associated NFKB activator	0.656	-0.608	0.021	0.11	0		1.507	0.591	0.025	0.07	0		0.988	-0.017	0.944	0.99	0		2.343	1.228	0.001	0.02	1		2.37	1.245	0.001	0.02	1		BC003388	10010	Hs.132257	GO:0005515: protein binding, GO:0005737: cytoplasm, GO:0007165: signal transduction, GO:0008270: zinc ion binding, GO:0046872: metal ion binding	04622: RIG-I-like receptor signaling pathway
212443_at	NBEAL2	neurobeachin-like 2	0.726	-0.462	0.021	0.11	0		1.211	0.276	0.141	0.25	0		0.879	-0.186	0.311	0.87	0		2.219	1.15	0	0.01	1		2.524	1.336	0	0.01	1		AB011112	23218	Hs.437043	GO:0005488: binding
221903_s_at	CYLD	cylindromatosis (turban tumor syndrome)	0.648	-0.625	0.021	0.11	0		1.817	0.862	0.003	0.02	0		1.178	0.237	0.338	0.88	0		2.328	1.219	0.001	0.02	1		1.976	0.982	0.006	0.05	0		BF516433	1540	Hs.578973	GO:0003735: structural constituent of ribosome, GO:0004221: ubiquitin thiolesterase activity, GO:0005622: intracellular, GO:0005737: cytoplasm, GO:0005840: ribosome, GO:0005856: cytoskeleton, GO:0006412: translation, GO:0006511: ubiquitin-dependent protein catabolic process, GO:0007049: cell cycle, GO:0008233: peptidase activity, GO:0008234: cysteine-type peptidase activity, GO:0048471: perinucle…	04622: RIG-I-like receptor signaling pathway
208951_at	ALDH7A1	aldehyde dehydrogenase 7 family, member A1	0.561	-0.835	0.022	0.11	0		1.764	0.819	0.024	0.07	0		0.989	-0.016	0.96	1	0		2.392	1.258	0.007	0.04	1		2.419	1.275	0.007	0.06	0		BC002515	501	Hs.483239	GO:0004029: aldehyde dehydrogenase (NAD) activity, GO:0004043: L-aminoadipate-semialdehyde dehydrogenase activity, GO:0005575: cellular_component, GO:0005739: mitochondrion, GO:0006081: cellular aldehyde metabolic process, GO:0007605: sensory perception of sound, GO:0016491: oxidoreductase activity, GO:0055114: oxidation reduction	00010: Glycolysis / Gluconeogenesis, 00053: Ascorbate and aldarate metabolism, 00071: Fatty acid metabolism, 00280: Valine, leucine and isoleucine degradation, 00310: Lysine degradation, 00330: Arginine and proline metabolism, 00340: Histidine metabolism, 00380: Tryptophan metabolism, 00410: beta-Alanine metabolism, 00561: Glycerolipid metabolism, 00620: Pyruvate metabolism, 00640: Propanoate met…
214580_x_at			0.317	-1.656	0.022	0.11	0		3.194	1.675	0.021	0.07	0		1.014	0.02	0.976	1	0		7.049	2.818	0.003	0.03	1		6.955	2.798	0.004	0.04	1		AL569511			GO:0005198: structural molecule activity, GO:0005200: structural constituent of cytoskeleton, GO:0005200: structural constituent of cytoskeleton, GO:0005515: protein binding, GO:0005575: cellular_component, GO:0007010: cytoskeleton organization, GO:0007398: ectoderm development, GO:0008284: positive regulation of cell proliferation, GO:0030154: cell differentiation, GO:0045095: keratin filament
202687_s_at	TNFSF10	tumor necrosis factor (ligand) superfamily, member 10	0.61	-0.712	0.023	0.11	0		1.261	0.334	0.248	0.37	0		0.769	-0.378	0.195	0.8	0		2.81	1.491	0.001	0.02	1		3.653	1.869	0	0.01	1		NM_003810	8743	Hs.478275	GO:0005125: cytokine activity, GO:0005164: tumor necrosis factor receptor binding, GO:0005576: extracellular region, GO:0005615: extracellular space, GO:0005625: soluble fraction, GO:0005887: integral to plasma membrane, GO:0006917: induction of apoptosis, GO:0006955: immune response, GO:0007165: signal transduction, GO:0007267: cell-cell signaling, GO:0008270: zinc ion binding, GO:0008633: activ…	04060: Cytokine-cytokine receptor interaction, 04210: Apoptosis, 04650: Natural killer cell mediated cytotoxicity
209720_s_at	SERPINB3	serpin peptidase inhibitor, clade B (ovalbumin), member 3	0.216	-2.208	0.023	0.11	0		5.303	2.407	0.015	0.05	0		1.148	0.199	0.819	0.98	0		64.126	6.003	0	0	1		55.863	5.804	0	0.01	1		BC005224	6317	Hs.227948	GO:0004867: serine-type endopeptidase inhibitor activity, GO:0005515: protein binding, GO:0005737: cytoplasm, GO:0030414: peptidase inhibitor activity
215416_s_at	STOML2	stomatin (EPB72)-like 2	0.647	-0.628	0.023	0.11	0		1.775	0.828	0.005	0.02	0		1.149	0.2	0.422	0.91	0		2.09	1.064	0.004	0.03	1		1.819	0.864	0.013	0.08	0		AC004472	30968	Hs.3439	GO:0005102: receptor binding, GO:0005737: cytoplasm, GO:0005739: mitochondrion, GO:0005743: mitochondrial inner membrane, GO:0005856: cytoskeleton, GO:0016020: membrane
201663_s_at	SMC4	structural maintenance of chromosomes 4	0.634	-0.656	0.024	0.11	0		1.635	0.71	0.016	0.06	0		1.038	0.053	0.837	0.98	0		2.022	1.016	0.007	0.04	1		1.949	0.963	0.01	0.07	0		NM_005496	10051	Hs.58992	GO:0000166: nucleotide binding, GO:0000796: condensin complex, GO:0000796: condensin complex, GO:0005515: protein binding, GO:0005524: ATP binding, GO:0005634: nucleus, GO:0005694: chromosome, GO:0005737: cytoplasm, GO:0007049: cell cycle, GO:0007076: mitotic chromosome condensation, GO:0046982: protein heterodimerization activity, GO:0051301: cell division
202348_s_at	TOR1A	torsin family 1, member A (torsin A)	0.678	-0.56	0.024	0.11	0		1.706	0.771	0.004	0.02	0		1.157	0.21	0.355	0.88	0		2.118	1.083	0.002	0.02	1		1.831	0.873	0.007	0.06	0		BC000674	1861	Hs.534312	GO:0000166: nucleotide binding, GO:0004252: serine-type endopeptidase activity, GO:0005524: ATP binding, GO:0005625: soluble fraction, GO:0005634: nucleus, GO:0005737: cytoplasm, GO:0005783: endoplasmic reticulum, GO:0005788: endoplasmic reticulum lumen, GO:0005874: microtubule, GO:0006457: protein folding, GO:0006979: response to oxidative stress, GO:0006986: response to unfolded protein, GO:001…
208966_x_at	IFI16	interferon, gamma-inducible protein 16	0.658	-0.604	0.024	0.11	0		1.827	0.869	0.003	0.02	0		1.202	0.266	0.281	0.86	0		2.993	1.582	0	0.01	1		2.49	1.316	0.001	0.02	1		AF208043	3428	Hs.380250	GO:0003677: DNA binding, GO:0003690: double-stranded DNA binding, GO:0005515: protein binding, GO:0005634: nucleus, GO:0005654: nucleoplasm, GO:0005730: nucleolus, GO:0005737: cytoplasm, GO:0006355: regulation of transcription, DNA-dependent, GO:0008283: cell proliferation, GO:0009615: response to virus, GO:0016564: transcription repressor activity, GO:0030099: myeloid cell differentiation, GO:00…
209509_s_at	DPAGT1	dolichyl-phosphate (UDP-N-acetylglucosamine) N-acetylglucosaminephosphotransferase 1 (GlcNAc-1-P transferase)	0.633	-0.659	0.024	0.11	0		1.829	0.871	0.005	0.03	0		1.158	0.212	0.425	0.91	0		2.76	1.465	0.001	0.01	1		2.383	1.253	0.002	0.03	1		BC000325	1798	Hs.524081	GO:0003975: UDP-N-acetylglucosamine-dolichyl-phosphate N-acetylglucosaminephosphotransferase activity, GO:0003975: UDP-N-acetylglucosamine-dolichyl-phosphate N-acetylglucosaminephosphotransferase activity, GO:0005624: membrane fraction, GO:0005783: endoplasmic reticulum, GO:0005789: endoplasmic reticulum membrane, GO:0005792: microsome, GO:0016020: membrane, GO:0016021: integral to membrane, GO:0…	00510: N-Glycan biosynthesis, 01100: Metabolic pathways
212174_at	AK2	adenylate kinase 2	0.668	-0.581	0.024	0.11	0		1.641	0.714	0.008	0.04	0		1.097	0.133	0.569	0.94	0		2.144	1.101	0.002	0.02	1		1.955	0.968	0.005	0.05	0		W02312	204	Hs.470907	GO:0000166: nucleotide binding, GO:0004017: adenylate kinase activity, GO:0005524: ATP binding, GO:0005739: mitochondrion, GO:0005758: mitochondrial intermembrane space, GO:0005758: mitochondrial intermembrane space, GO:0006139: nucleobase, nucleoside, nucleotide and nucleic acid metabolic process, GO:0016740: transferase activity, GO:0019206: nucleoside kinase activity	00230: Purine metabolism, 01100: Metabolic pathways
208810_at			0.635	-0.655	0.026	0.12	0		1.685	0.753	0.013	0.05	0		1.07	0.098	0.712	0.97	0		2.395	1.26	0.002	0.02	1		2.238	1.162	0.003	0.04	1		AF080569			GO:0001671: ATPase activator activity, GO:0003677: DNA binding, GO:0005634: nucleus, GO:0005737: cytoplasm, GO:0006457: protein folding, GO:0006986: response to unfolded protein, GO:0016020: membrane, GO:0016021: integral to membrane, GO:0016564: transcription repressor activity, GO:0031072: heat shock protein binding, GO:0043154: negative regulation of caspase activity, GO:0045109: intermediate …
209546_s_at	APOL1	apolipoprotein L, 1	0.334	-1.583	0.026	0.12	0		2.413	1.271	0.065	0.14	0		0.805	-0.312	0.627	0.95	0		7.819	2.967	0.002	0.02	1		9.709	3.279	0.001	0.03	1		AF323540	8542	Hs.114309	GO:0005254: chloride channel activity, GO:0005515: protein binding, GO:0005576: extracellular region, GO:0005615: extracellular space, GO:0006629: lipid metabolic process, GO:0006821: chloride transport, GO:0006869: lipid transport, GO:0008202: steroid metabolic process, GO:0008203: cholesterol metabolic process, GO:0008289: lipid binding, GO:0019835: cytolysis, GO:0031224: intrinsic to membrane,…
220202_s_at	RC3H2	ring finger and CCCH-type zinc finger domains 2	0.619	-0.693	0.026	0.12	0		1.952	0.965	0.004	0.02	0		1.208	0.273	0.339	0.88	0		2.265	1.179	0.004	0.03	1		1.875	0.907	0.02	0.1	0		NM_018835	54542	Hs.533499	GO:0003677: DNA binding, GO:0005515: protein binding, GO:0005624: membrane fraction, GO:0005737: cytoplasm, GO:0008150: biological_process, GO:0008270: zinc ion binding, GO:0009986: cell surface, GO:0016020: membrane, GO:0046872: metal ion binding, GO:0048471: perinuclear region of cytoplasm
202270_at	GBP1	guanylate binding protein 1, interferon-inducible, 67kDa	0.471	-1.085	0.027	0.12	0		2.38	1.251	0.013	0.05	0		1.122	0.166	0.708	0.97	0		5.782	2.531	0	0.01	1		5.153	2.365	0.001	0.02	1		NM_002053	2633	Hs.62661	GO:0000166: nucleotide binding, GO:0003924: GTPase activity, GO:0005525: GTP binding, GO:0005886: plasma membrane, GO:0006955: immune response
207356_at	DEFB4	defensin, beta 4	0.156	-2.676	0.027	0.12	0		8.021	3.004	0.015	0.05	0		1.255	0.328	0.765	0.97	0		50.839	5.668	0.001	0.02	1		40.513	5.34	0.002	0.03	1		NM_004942	1673	Hs.105924	GO:0005576: extracellular region, GO:0006935: chemotaxis, GO:0006955: immune response, GO:0007186: G-protein coupled receptor protein signaling pathway, GO:0042742: defense response to bacterium
208854_s_at	STK24	serine/threonine kinase 24 (STE20 homolog, yeast)	0.692	-0.531	0.027	0.12	0		1.562	0.643	0.01	0.04	0		1.081	0.113	0.605	0.95	0		2.174	1.12	0.001	0.02	1		2.011	1.008	0.002	0.03	1		AA586774	8428	Hs.508514, Hs.713712	GO:0000166: nucleotide binding, GO:0004674: protein serine/threonine kinase activity, GO:0005524: ATP binding, GO:0005737: cytoplasm, GO:0006468: protein amino acid phosphorylation, GO:0007165: signal transduction, GO:0016740: transferase activity
216641_s_at	LAD1	ladinin 1	0.431	-1.213	0.028	0.12	0		1.83	0.872	0.099	0.19	0		0.79	-0.341	0.498	0.93	0		4.164	2.058	0.005	0.04	1		5.273	2.399	0.002	0.03	1		U58994	3898	Hs.519035	GO:0005198: structural molecule activity, GO:0005576: extracellular region, GO:0005604: basement membrane
220261_s_at	ZDHHC4	zinc finger, DHHC-type containing 4	0.692	-0.53	0.028	0.12	0		1.361	0.444	0.058	0.13	0		0.942	-0.086	0.693	0.97	0		2.034	1.024	0.002	0.02	1		2.159	1.11	0.001	0.03	1		NM_018106	55146	Hs.5268	GO:0008270: zinc ion binding, GO:0008415: acyltransferase activity, GO:0016020: membrane, GO:0016021: integral to membrane, GO:0016740: transferase activity, GO:0046872: metal ion binding
202917_s_at	S100A8	S100 calcium binding protein A8	0.529	-0.919	0.029	0.12	0		1.86	0.895	0.032	0.09	0		0.983	-0.024	0.949	0.99	0		6.807	2.767	0	0	1		6.923	2.791	0	0.01	1		NM_002964	6279	Hs.416073	GO:0005509: calcium ion binding, GO:0005515: protein binding, GO:0006954: inflammatory response
205977_s_at	EPHA1	EPH receptor A1	0.551	-0.859	0.029	0.12	0		1.661	0.732	0.056	0.13	0		0.916	-0.126	0.722	0.97	0		2.722	1.445	0.005	0.04	1		2.972	1.571	0.003	0.04	1		NM_005232	2041	Hs.89839	GO:0000166: nucleotide binding, GO:0004872: receptor activity, GO:0005003: ephrin receptor activity, GO:0005524: ATP binding, GO:0005887: integral to plasma membrane, GO:0006468: protein amino acid phosphorylation, GO:0007165: signal transduction, GO:0007169: transmembrane receptor protein tyrosine kinase signaling pathway, GO:0016020: membrane, GO:0016740: transferase activity	04360: Axon guidance
208751_at	NAPA	N-ethylmaleimide-sensitive factor attachment protein, alpha	0.542	-0.885	0.029	0.12	0		1.328	0.41	0.274	0.4	0		0.72	-0.475	0.209	0.81	0		3.047	1.607	0.003	0.03	1		4.234	2.082	0	0.02	1		BC001165	8775	Hs.126938, Hs.719083	GO:0005515: protein binding, GO:0005783: endoplasmic reticulum, GO:0005794: Golgi apparatus, GO:0006886: intracellular protein transport, GO:0006891: intra-Golgi vesicle-mediated transport, GO:0006944: membrane fusion, GO:0007420: brain development, GO:0016020: membrane, GO:0016192: vesicle-mediated transport, GO:0019905: syntaxin binding, GO:0030182: neuron differentiation, GO:0045176: apical pr…
207196_s_at	TNIP1	TNFAIP3 interacting protein 1	0.689	-0.538	0.03	0.13	0		1.528	0.611	0.016	0.06	0		1.052	0.073	0.745	0.97	0		2.046	1.033	0.002	0.02	1		1.944	0.959	0.004	0.04	0		NM_006058	10318	Hs.355141	GO:0005515: protein binding, GO:0005622: intracellular, GO:0005634: nucleus, GO:0005737: cytoplasm, GO:0006412: translation, GO:0006952: defense response, GO:0009101: glycoprotein biosynthetic process, GO:0009405: pathogenesis, GO:0045071: negative regulation of viral genome replication
209260_at	SFN	stratifin	0.622	-0.684	0.031	0.13	0		1.603	0.681	0.031	0.09	0		0.998	-0.003	0.991	1	0		2.622	1.391	0.002	0.02	1		2.628	1.394	0.002	0.03	1		BC000329	2810	Hs.523718	GO:0000079: regulation of cyclin-dependent protein kinase activity, GO:0001836: release of cytochrome c from mitochondria, GO:0005576: extracellular region, GO:0005615: extracellular space, GO:0005634: nucleus, GO:0005737: cytoplasm, GO:0006469: negative regulation of protein kinase activity, GO:0007165: signal transduction, GO:0008285: negative regulation of cell proliferation, GO:0008426: prote…	04110: Cell cycle, 04115: p53 signaling pathway
36564_at	RNF19B	ring finger protein 19B	0.583	-0.778	0.031	0.13	0		1.886	0.915	0.014	0.05	0		1.1	0.138	0.674	0.96	0		2.455	1.296	0.006	0.04	1		2.232	1.158	0.012	0.08	0		W27419	127544	Hs.591504	GO:0005515: protein binding, GO:0006955: immune response, GO:0008270: zinc ion binding, GO:0016020: membrane, GO:0016021: integral to membrane, GO:0016874: ligase activity, GO:0019941: modification-dependent protein catabolic process, GO:0046872: metal ion binding
202632_at			0.708	-0.498	0.032	0.13	0		1.655	0.727	0.004	0.02	0		1.172	0.229	0.288	0.86	0		2.305	1.205	0	0.01	1		1.966	0.976	0.002	0.03	0		NM_001383			GO:0005634: nucleus, GO:0005737: cytoplasm, GO:0005737: cytoplasm, GO:0006412: translation, GO:0008283: cell proliferation, GO:0016787: hydrolase activity, GO:0032526: response to retinoic acid
207708_at	ALOXE3	arachidonate lipoxygenase 3	0.567	-0.819	0.033	0.13	0		1.172	0.229	0.514	0.63	0		0.664	-0.59	0.109	0.73	0		3.078	1.622	0.002	0.02	1		4.632	2.212	0	0.01	1		NM_021628	59344	Hs.694602	GO:0005506: iron ion binding, GO:0016165: lipoxygenase activity, GO:0016491: oxidoreductase activity, GO:0019370: leukotriene biosynthetic process, GO:0046872: metal ion binding, GO:0055114: oxidation reduction
216607_s_at	CYP51A1	cytochrome P450, family 51, subfamily A, polypeptide 1	0.407	-1.296	0.033	0.13	0		2.576	1.365	0.026	0.08	0		1.05	0.07	0.899	0.99	0		4.564	2.19	0.006	0.04	1		4.348	2.12	0.008	0.06	0		U40053	1595	Hs.417077	GO:0004497: monooxygenase activity, GO:0005783: endoplasmic reticulum, GO:0005789: endoplasmic reticulum membrane, GO:0005789: endoplasmic reticulum membrane, GO:0005792: microsome, GO:0006695: cholesterol biosynthetic process, GO:0008398: sterol 14-demethylase activity, GO:0008398: sterol 14-demethylase activity, GO:0009055: electron carrier activity, GO:0016020: membrane, GO:0016021: integral t…	00100: Steroid biosynthesis, 01062: Biosynthesis of terpenoids and steroids, 01066: Biosynthesis of alkaloids derived from terpenoid and polyketide, 01070: Biosynthesis of plant hormones, 01100: Metabolic pathways
201821_s_at	TIMM17A	translocase of inner mitochondrial membrane 17 homolog A (yeast)	0.665	-0.589	0.034	0.13	0		1.795	0.844	0.005	0.03	0		1.193	0.255	0.322	0.87	0		2.654	1.408	0.001	0.01	1		2.224	1.153	0.002	0.04	1		NM_006335	10440	Hs.20716	GO:0005739: mitochondrion, GO:0005744: mitochondrial inner membrane presequence translocase complex, GO:0006626: protein targeting to mitochondrion, GO:0008565: protein transporter activity, GO:0015450: P-P-bond-hydrolysis-driven protein transmembrane transporter activity, GO:0016020: membrane, GO:0016021: integral to membrane, GO:0065002: intracellular protein transmembrane transport
201179_s_at	GNAI3	guanine nucleotide binding protein (G protein), alpha inhibiting activity polypeptide 3	0.684	-0.547	0.035	0.14	0		1.558	0.64	0.017	0.06	0		1.066	0.093	0.696	0.97	0		2.888	1.53	0	0.01	1		2.709	1.438	0	0.01	1		J03005	2773	Hs.73799	GO:0000166: nucleotide binding, GO:0003924: GTPase activity, GO:0004871: signal transducer activity, GO:0005515: protein binding, GO:0005525: GTP binding, GO:0005737: cytoplasm, GO:0005794: Golgi apparatus, GO:0006810: transport, GO:0007165: signal transduction, GO:0007186: G-protein coupled receptor protein signaling pathway, GO:0007194: negative regulation of adenylate cyclase activity, GO:0019…	04062: Chemokine signaling pathway, 04360: Axon guidance, 04530: Tight junction, 04540: Gap junction, 04670: Leukocyte transendothelial migration, 04730: Long-term depression, 04916: Melanogenesis
209900_s_at	SLC16A1	solute carrier family 16, member 1 (monocarboxylic acid transporter 1)	0.661	-0.598	0.035	0.14	0		1.977	0.983	0.002	0.01	0		1.306	0.386	0.151	0.76	0		2.056	1.04	0.006	0.04	1		1.574	0.654	0.057	0.18	0		AL162079	6566	Hs.75231	GO:0005515: protein binding, GO:0005624: membrane fraction, GO:0005886: plasma membrane, GO:0006810: transport, GO:0015130: mevalonate transmembrane transporter activity, GO:0015293: symporter activity, GO:0015355: secondary active monocarboxylate transmembrane transporter activity, GO:0015711: organic anion transport, GO:0015728: mevalonate transport, GO:0016021: integral to membrane
212612_at	RCOR1	REST corepressor 1	0.687	-0.541	0.036	0.14	0		1.611	0.688	0.011	0.04	0		1.108	0.147	0.533	0.94	0		2.043	1.031	0.003	0.03	1		1.844	0.883	0.009	0.06	0		D31888	23186	Hs.510521	GO:0003677: DNA binding, GO:0005515: protein binding, GO:0005634: nucleus, GO:0016568: chromatin modification, GO:0044419: interspecies interaction between organisms, GO:0045449: regulation of transcription	05016: Huntington's disease
200693_at	YWHAQ	tyrosine 3-monooxygenase/tryptophan 5-monooxygenase activation protein, theta polypeptide	0.681	-0.553	0.037	0.14	0		1.593	0.672	0.015	0.05	0		1.085	0.118	0.627	0.95	0		2.229	1.157	0.002	0.02	1		2.054	1.039	0.004	0.04	1		NM_006826	10971	Hs.74405	GO:0005737: cytoplasm, GO:0006605: protein targeting, GO:0007264: small GTPase mediated signal transduction, GO:0019904: protein domain specific binding, GO:0045892: negative regulation of transcription, DNA-dependent, GO:0047485: protein N-terminus binding	04110: Cell cycle, 04722: Neurotrophin signaling pathway, 05130: Pathogenic Escherichia coli infection - EHEC
201350_at	FLOT2	flotillin 2	0.721	-0.472	0.038	0.14	0		1.644	0.717	0.004	0.02	0		1.185	0.245	0.25	0.84	0		2.026	1.019	0.001	0.02	1		1.71	0.774	0.009	0.07	0		NM_004475	2319	Hs.514038	GO:0005515: protein binding, GO:0005624: membrane fraction, GO:0005886: plasma membrane, GO:0005901: caveola, GO:0007155: cell adhesion, GO:0008544: epidermis development, GO:0009986: cell surface	04910: Insulin signaling pathway
201490_s_at	PPIF	peptidylprolyl isomerase F	0.194	-2.362	0.038	0.14	0		4.236	2.083	0.063	0.14	0		0.824	-0.28	0.788	0.98	0		18.695	4.225	0.005	0.04	1		22.695	4.504	0.004	0.04	1		NM_005729	10105	Hs.381072	GO:0003755: peptidyl-prolyl cis-trans isomerase activity, GO:0005624: membrane fraction, GO:0005739: mitochondrion, GO:0005759: mitochondrial matrix, GO:0006457: protein folding, GO:0016853: isomerase activity, GO:0042277: peptide binding
211501_s_at	EIF3B	eukaryotic translation initiation factor 3, subunit B	0.682	-0.551	0.038	0.14	0		1.445	0.531	0.044	0.11	0		0.986	-0.02	0.933	0.99	0		2.315	1.211	0.001	0.02	1		2.348	1.232	0.001	0.03	1		BC001173	8662	Hs.371001	GO:0000166: nucleotide binding, GO:0003723: RNA binding, GO:0003743: translation initiation factor activity, GO:0003743: translation initiation factor activity, GO:0005737: cytoplasm, GO:0005829: cytosol, GO:0005852: eukaryotic translation initiation factor 3 complex, GO:0006446: regulation of translational initiation, GO:0032947: protein complex scaffold
210663_s_at	KYNU	kynureninase (L-kynurenine hydrolase)	0.184	-2.44	0.04	0.15	0		6.604	2.723	0.025	0.07	0		1.217	0.283	0.795	0.98	0		32.577	5.026	0.002	0.02	1		26.778	4.743	0.003	0.04	1		BC000879	8942	Hs.470126	GO:0005625: soluble fraction, GO:0005737: cytoplasm, GO:0005739: mitochondrion, GO:0005829: cytosol, GO:0005829: cytosol, GO:0006569: tryptophan catabolic process, GO:0008152: metabolic process, GO:0009435: NAD biosynthetic process, GO:0016787: hydrolase activity, GO:0019363: pyridine nucleotide biosynthetic process, GO:0019805: quinolinate biosynthetic process, GO:0030170: pyridoxal phosphate bi…	00380: Tryptophan metabolism, 01100: Metabolic pathways
211906_s_at	SERPINB4	serpin peptidase inhibitor, clade B (ovalbumin), member 4	0.086	-3.539	0.04	0.15	0		15.66	3.969	0.024	0.07	0		1.348	0.43	0.785	0.98	0		600.773	9.231	0	0.01	1		445.816	8.8	0.001	0.02	1		AB046400	6318	Hs.123035	GO:0004867: serine-type endopeptidase inhibitor activity, GO:0005515: protein binding, GO:0005737: cytoplasm, GO:0006955: immune response, GO:0030162: regulation of proteolysis, GO:0030414: peptidase inhibitor activity
213741_s_at	KPNA1	karyopherin alpha 1 (importin alpha 5)	0.636	-0.653	0.04	0.14	0		1.947	0.961	0.005	0.03	0		1.238	0.308	0.298	0.86	0		3.326	1.734	0	0.01	1		2.686	1.425	0.001	0.03	1		BF575685	3836	Hs.161008	GO:0000018: regulation of DNA recombination, GO:0005515: protein binding, GO:0005634: nucleus, GO:0005643: nuclear pore, GO:0005654: nucleoplasm, GO:0005737: cytoplasm, GO:0005829: cytosol, GO:0006607: NLS-bearing substrate import into nucleus, GO:0006886: intracellular protein transport, GO:0008139: nuclear localization sequence binding, GO:0008565: protein transporter activity, GO:0044419: inte…
215800_at	DUOX1	dual oxidase 1	0.581	-0.784	0.04	0.14	0		1.537	0.62	0.093	0.18	0		0.892	-0.164	0.639	0.95	0		2.558	1.355	0.007	0.04	1		2.867	1.519	0.003	0.04	1		AL137592	53905	Hs.272813	GO:0004601: peroxidase activity, GO:0005509: calcium ion binding, GO:0005886: plasma membrane, GO:0006979: response to oxidative stress, GO:0009055: electron carrier activity, GO:0016021: integral to membrane, GO:0016174: NAD(P)H oxidase activity, GO:0016324: apical plasma membrane, GO:0016491: oxidoreductase activity, GO:0019221: cytokine-mediated signaling pathway, GO:0020037: heme binding, GO:…
201037_at	PFKP	phosphofructokinase, platelet	0.686	-0.545	0.041	0.15	0		1.774	0.827	0.005	0.02	0		1.216	0.282	0.26	0.84	0		2.221	1.151	0.002	0.02	1		1.826	0.869	0.012	0.08	0		NM_002627	5214	Hs.26010	GO:0000166: nucleotide binding, GO:0000287: magnesium ion binding, GO:0003872: 6-phosphofructokinase activity, GO:0003872: 6-phosphofructokinase activity, GO:0005515: protein binding, GO:0005524: ATP binding, GO:0005737: cytoplasm, GO:0005829: cytosol, GO:0005829: cytosol, GO:0005945: 6-phosphofructokinase complex, GO:0006096: glycolysis, GO:0016301: kinase activity, GO:0016740: transferase activ…	00010: Glycolysis / Gluconeogenesis, 00030: Pentose phosphate pathway, 00051: Fructose and mannose metabolism, 00052: Galactose metabolism, 01061: Biosynthesis of phenylpropanoids, 01062: Biosynthesis of terpenoids and steroids, 01063: Biosynthesis of alkaloids derived from shikimate pathway, 01064: Biosynthesis of alkaloids derived from ornithine, lysine and nicotinic acid, 01065: Biosynthesis o…
202575_at	CRABP2	cellular retinoic acid binding protein 2	0.382	-1.388	0.041	0.15	0		2.435	1.284	0.056	0.13	0		0.931	-0.104	0.867	0.99	0		9.533	3.253	0.001	0.02	1		10.244	3.357	0.001	0.02	1		NM_001878	1382	Hs.405662	GO:0005215: transporter activity, GO:0005634: nucleus, GO:0005737: cytoplasm, GO:0006355: regulation of transcription, DNA-dependent, GO:0006810: transport, GO:0007165: signal transduction, GO:0008289: lipid binding, GO:0008544: epidermis development, GO:0016918: retinal binding, GO:0019841: retinol binding
219016_at	FASTKD5	FAST kinase domains 5	0.698	-0.518	0.043	0.15	0		1.743	0.802	0.004	0.02	0		1.217	0.283	0.241	0.83	0		2.193	1.133	0.002	0.02	1		1.802	0.849	0.011	0.07	0		NM_021826	60493	Hs.654646	GO:0004672: protein kinase activity, GO:0005524: ATP binding, GO:0006915: apoptosis
221432_s_at	SLC25A28	solute carrier family 25, member 28	0.658	-0.604	0.043	0.15	0		1.689	0.756	0.015	0.05	0		1.111	0.152	0.582	0.95	0		2.727	1.447	0.001	0.02	1		2.455	1.296	0.002	0.03	1		NM_031212	81894	Hs.403790	GO:0005488: binding, GO:0005506: iron ion binding, GO:0005739: mitochondrion, GO:0005743: mitochondrial inner membrane, GO:0006811: ion transport, GO:0006826: iron ion transport, GO:0016020: membrane, GO:0016021: integral to membrane
203226_s_at	TSPAN31	tetraspanin 31	0.672	-0.573	0.044	0.15	0		1.083	0.115	0.661	0.75	0		0.728	-0.458	0.098	0.71	0		2.699	1.433	0.001	0.01	1		3.709	1.891	0	0.01	1		AL514076	6302	Hs.632708	GO:0005624: membrane fraction, GO:0005887: integral to plasma membrane, GO:0008284: positive regulation of cell proliferation, GO:0016020: membrane
221269_s_at	SH3BGRL3	SH3 domain binding glutamic acid-rich protein like 3	0.686	-0.544	0.044	0.15	0		1.444	0.53	0.048	0.12	0		0.991	-0.013	0.957	1	0		2.062	1.044	0.004	0.03	1		2.081	1.058	0.004	0.04	1		NM_031286	83442	Hs.109051	GO:0005634: nucleus, GO:0005737: cytoplasm, GO:0009055: electron carrier activity, GO:0015035: protein disulfide oxidoreductase activity, GO:0045454: cell redox homeostasis
202478_at	TRIB2	tribbles homolog 2 (Drosophila)	0.691	-0.533	0.045	0.16	0		1.174	0.232	0.351	0.48	0		0.812	-0.301	0.232	0.82	0		3.813	1.931	0	0	1		4.697	2.232	0	0	1		NM_021643	28951	Hs.467751	GO:0000166: nucleotide binding, GO:0004672: protein kinase activity, GO:0004860: protein kinase inhibitor activity, GO:0005515: protein binding, GO:0005524: ATP binding, GO:0005737: cytoplasm, GO:0005856: cytoskeleton, GO:0006468: protein amino acid phosphorylation, GO:0043405: regulation of MAP kinase activity
207667_s_at	MAP2K3	mitogen-activated protein kinase kinase 3	0.615	-0.701	0.045	0.15	0		1.413	0.499	0.138	0.24	0		0.869	-0.202	0.532	0.94	0		2.353	1.235	0.008	0.04	1		2.707	1.437	0.003	0.04	1		NM_002756	5606	Hs.514012	GO:0000166: nucleotide binding, GO:0000187: activation of MAPK activity, GO:0004674: protein serine/threonine kinase activity, GO:0004708: MAP kinase kinase activity, GO:0004713: protein tyrosine kinase activity, GO:0005515: protein binding, GO:0005524: ATP binding, GO:0006954: inflammatory response, GO:0007165: signal transduction, GO:0016740: transferase activity, GO:0042035: regulation of cyto…	04010: MAPK signaling pathway, 04620: Toll-like receptor signaling pathway, 04664: Fc epsilon RI signaling pathway, 04912: GnRH signaling pathway, 05014: Amyotrophic lateral sclerosis (ALS)
200839_s_at	CTSB	cathepsin B	0.743	-0.429	0.046	0.16	0		1.482	0.568	0.012	0.05	0		1.101	0.139	0.488	0.93	0		2.239	1.163	0	0.01	1		2.034	1.024	0.001	0.02	1		NM_001908	1508	Hs.520898	GO:0004197: cysteine-type endopeptidase activity, GO:0005576: extracellular region, GO:0005622: intracellular, GO:0005625: soluble fraction, GO:0005739: mitochondrion, GO:0005764: lysosome, GO:0006508: proteolysis, GO:0008233: peptidase activity, GO:0009611: response to wounding, GO:0009897: external side of plasma membrane, GO:0016324: apical plasma membrane, GO:0030984: kininogen binding, GO:00…	04142: Lysosome, 04612: Antigen processing and presentation
202269_x_at	GBP1	guanylate binding protein 1, interferon-inducible, 67kDa	0.496	-1.012	0.046	0.16	0		1.817	0.862	0.082	0.17	0		0.901	-0.15	0.747	0.97	0		5.216	2.383	0.001	0.02	1		5.788	2.533	0.001	0.02	1		NM_002053	2633	Hs.62661	GO:0000166: nucleotide binding, GO:0003924: GTPase activity, GO:0005525: GTP binding, GO:0005886: plasma membrane, GO:0006955: immune response
205064_at	SPRR1B	small proline-rich protein 1B (cornifin)	0.458	-1.125	0.048	0.16	0		2.084	1.06	0.061	0.13	0		0.955	-0.066	0.9	0.99	0		5.248	2.392	0.003	0.02	1		5.493	2.458	0.002	0.03	1		NM_003125	6699	Hs.1076	GO:0001533: cornified envelope, GO:0005198: structural molecule activity, GO:0005737: cytoplasm, GO:0008544: epidermis development, GO:0018149: peptide cross-linking, GO:0030216: keratinocyte differentiation, GO:0030674: protein binding, bridging, GO:0031424: keratinization
208639_x_at	PDIA6	protein disulfide isomerase family A, member 6	0.676	-0.566	0.049	0.16	0		1.753	0.81	0.008	0.04	0		1.184	0.244	0.364	0.89	0		2.226	1.154	0.003	0.03	1		1.88	0.91	0.014	0.08	0		BC001312	10130	Hs.212102	GO:0003756: protein disulfide isomerase activity, GO:0005515: protein binding, GO:0005783: endoplasmic reticulum, GO:0005788: endoplasmic reticulum lumen, GO:0005793: ER-Golgi intermediate compartment, GO:0006457: protein folding, GO:0016853: isomerase activity, GO:0042470: melanosome, GO:0045454: cell redox homeostasis
205129_at	NPM3	nucleophosmin/nucleoplasmin 3	0.668	-0.582	0.05	0.16	0		1.991	0.994	0.003	0.02	0		1.331	0.412	0.15	0.76	0		2.084	1.059	0.007	0.04	1		1.566	0.647	0.074	0.21	0		NM_006993	10360	Hs.90691	GO:0003676: nucleic acid binding, GO:0005515: protein binding, GO:0005634: nucleus, GO:0005730: nucleolus, GO:0006364: rRNA processing, GO:0009303: rRNA transcription
213476_x_at	TUBB3	tubulin, beta 3	0.687	-0.542	0.05	0.16	0		1.685	0.753	0.01	0.04	0		1.157	0.211	0.415	0.9	0		2.466	1.302	0.001	0.02	1		2.131	1.091	0.004	0.04	1		AL565749	10381	Hs.511743	GO:0000166: nucleotide binding, GO:0003924: GTPase activity, GO:0005198: structural molecule activity, GO:0005525: GTP binding, GO:0005622: intracellular, GO:0005874: microtubule, GO:0007018: microtubule-based movement, GO:0007067: mitosis, GO:0030182: neuron differentiation, GO:0030424: axon, GO:0043234: protein complex, GO:0051258: protein polymerization	04540: Gap junction, 05130: Pathogenic Escherichia coli infection - EHEC
214912_at			0.483	-1.05	0.05	0.16	0		1.773	0.826	0.113	0.21	0		0.856	-0.224	0.652	0.96	0		3.961	1.986	0.006	0.04	1		4.625	2.209	0.003	0.04	1		AK022067
200996_at	ACTR3	ARP3 actin-related protein 3 homolog (yeast)	0.667	-0.585	0.051	0.17	0		1.468	0.554	0.062	0.14	0		0.979	-0.031	0.911	0.99	0		2.518	1.332	0.002	0.02	1		2.572	1.363	0.001	0.03	1		NM_005721	10096	Hs.433512	GO:0000166: nucleotide binding, GO:0003779: actin binding, GO:0005515: protein binding, GO:0005524: ATP binding, GO:0005737: cytoplasm, GO:0005885: Arp2/3 protein complex, GO:0006928: cell motion, GO:0030027: lamellipodium, GO:0030833: regulation of actin filament polymerization
206113_s_at	RAB5A	RAB5A, member RAS oncogene family	0.464	-1.107	0.051	0.16	0		1.694	0.76	0.163	0.28	0		0.786	-0.347	0.51	0.93	0		4.425	2.146	0.005	0.04	1		5.628	2.493	0.002	0.03	1		NM_004162	5868	Hs.475663	GO:0000166: nucleotide binding, GO:0001726: ruffle, GO:0003924: GTPase activity, GO:0005515: protein binding, GO:0005515: protein binding, GO:0005525: GTP binding, GO:0005769: early endosome, GO:0005886: plasma membrane, GO:0006897: endocytosis, GO:0007264: small GTPase mediated signal transduction, GO:0015031: protein transport, GO:0019001: guanyl nucleotide binding, GO:0030139: endocytic vesicl…	04144: Endocytosis, 05014: Amyotrophic lateral sclerosis (ALS)
209580_s_at	MBD4	methyl-CpG binding domain protein 4	0.678	-0.56	0.051	0.16	0		1.837	0.877	0.005	0.03	0		1.246	0.318	0.242	0.83	0		2.225	1.154	0.003	0.03	1		1.785	0.836	0.022	0.1	0		AL556619	8930	Hs.35947	GO:0003677: DNA binding, GO:0003696: satellite DNA binding, GO:0004520: endodeoxyribonuclease activity, GO:0005515: protein binding, GO:0005634: nucleus, GO:0005730: nucleolus, GO:0006284: base-excision repair, GO:0006974: response to DNA damage stimulus, GO:0016787: hydrolase activity, GO:0045008: depyrimidination	03410: Base excision repair
216388_s_at	LTB4R	leukotriene B4 receptor	0.563	-0.828	0.052	0.17	0		2.075	1.053	0.018	0.06	0		1.169	0.225	0.569	0.94	0		5.874	2.554	0	0.01	1		5.025	2.329	0	0.01	1		U33448	1241	Hs.567248	GO:0000166: nucleotide binding, GO:0001632: leukotriene B4 receptor activity, GO:0004872: receptor activity, GO:0005886: plasma membrane, GO:0005887: integral to plasma membrane, GO:0006928: cell motion, GO:0006936: muscle contraction, GO:0006954: inflammatory response, GO:0006955: immune response, GO:0007165: signal transduction, GO:0007200: activation of phospholipase C activity by G-protein co…	04080: Neuroactive ligand-receptor interaction
208308_s_at	GPI	glucose phosphate isomerase	0.719	-0.475	0.053	0.17	0		1.681	0.75	0.005	0.03	0		1.209	0.274	0.24	0.83	0		2.117	1.082	0.002	0.02	1		1.751	0.808	0.012	0.08	0		NM_000175	2821	Hs.466471	GO:0001525: angiogenesis, GO:0004347: glucose-6-phosphate isomerase activity, GO:0005125: cytokine activity, GO:0005515: protein binding, GO:0005576: extracellular region, GO:0005615: extracellular space, GO:0005737: cytoplasm, GO:0005975: carbohydrate metabolic process, GO:0006094: gluconeogenesis, GO:0006096: glycolysis, GO:0006959: humoral immune response, GO:0007599: hemostasis, GO:0008083: g…	00010: Glycolysis / Gluconeogenesis, 00030: Pentose phosphate pathway, 00500: Starch and sucrose metabolism, 00520: Amino sugar and nucleotide sugar metabolism, 01061: Biosynthesis of phenylpropanoids, 01062: Biosynthesis of terpenoids and steroids, 01063: Biosynthesis of alkaloids derived from shikimate pathway, 01064: Biosynthesis of alkaloids derived from ornithine, lysine and nicotinic acid, …
217960_s_at	TOMM22	translocase of outer mitochondrial membrane 22 homolog (yeast)	0.488	-1.034	0.054	0.17	0		1.917	0.939	0.077	0.16	0		0.936	-0.095	0.848	0.98	0		4.476	2.162	0.003	0.03	1		4.782	2.258	0.003	0.04	1		NM_020243	56993	Hs.595072	GO:0000299: integral to membrane of membrane fraction, GO:0004872: receptor activity, GO:0005739: mitochondrion, GO:0005742: mitochondrial outer membrane translocase complex, GO:0005743: mitochondrial inner membrane, GO:0006626: protein targeting to mitochondrion, GO:0008320: protein transmembrane transporter activity, GO:0008320: protein transmembrane transporter activity, GO:0015031: protein tr…
200664_s_at	DNAJB1	DnaJ (Hsp40) homolog, subfamily B, member 1	0.621	-0.686	0.055	0.17	0		1.91	0.933	0.013	0.05	0		1.187	0.247	0.46	0.92	0		2.524	1.336	0.006	0.04	1		2.126	1.088	0.018	0.09	0		NM_006145	3337	Hs.515210	GO:0005634: nucleus, GO:0005730: nucleolus, GO:0005737: cytoplasm, GO:0006457: protein folding, GO:0006986: response to unfolded protein, GO:0031072: heat shock protein binding, GO:0051082: unfolded protein binding, GO:0051085: chaperone mediated protein folding requiring cofactor
202483_s_at	RANBP1	RAN binding protein 1	0.607	-0.721	0.055	0.17	0		1.797	0.846	0.028	0.08	0		1.091	0.125	0.72	0.97	0		2.758	1.464	0.004	0.03	1		2.529	1.339	0.008	0.06	0		NM_002882	5902	Hs.24763	GO:0005092: GDP-dissociation inhibitor activity, GO:0005096: GTPase activator activity, GO:0005515: protein binding, GO:0005634: nucleus, GO:0005737: cytoplasm, GO:0005813: centrosome, GO:0007051: spindle organization, GO:0007165: signal transduction, GO:0008536: Ran GTPase binding, GO:0046604: positive regulation of mitotic centrosome separation, GO:0046907: intracellular transport
220603_s_at	MCTP2	multiple C2 domains, transmembrane 2	0.608	-0.719	0.055	0.17	0		1.871	0.903	0.02	0.06	0		1.137	0.185	0.596	0.95	0		2.939	1.555	0.003	0.03	1		2.586	1.371	0.006	0.06	0		NM_018349	55784	Hs.33368, Hs.592017	GO:0005509: calcium ion binding, GO:0005544: calcium-dependent phospholipid binding, GO:0005624: membrane fraction, GO:0016020: membrane, GO:0016021: integral to membrane, GO:0019722: calcium-mediated signaling
202236_s_at	SLC16A1	solute carrier family 16, member 1 (monocarboxylic acid transporter 1)	0.399	-1.324	0.057	0.18	0		3.504	1.809	0.014	0.05	0		1.399	0.485	0.456	0.91	0		12.599	3.655	0	0.01	1		9.004	3.171	0.001	0.03	1		NM_003051	6566	Hs.75231	GO:0005515: protein binding, GO:0005624: membrane fraction, GO:0005886: plasma membrane, GO:0006810: transport, GO:0015130: mevalonate transmembrane transporter activity, GO:0015293: symporter activity, GO:0015355: secondary active monocarboxylate transmembrane transporter activity, GO:0015711: organic anion transport, GO:0015728: mevalonate transport, GO:0016021: integral to membrane
214214_s_at	C1QBP	complement component 1, q subcomponent binding protein	0.729	-0.457	0.058	0.18	0		1.917	0.939	0.001	0.01	0		1.397	0.482	0.047	0.66	0		2.043	1.031	0.002	0.02	1		1.462	0.548	0.065	0.19	0		AU151801	708	Hs.555866	GO:0001849: complement component C1q binding, GO:0005515: protein binding, GO:0005739: mitochondrion, GO:0005759: mitochondrial matrix, GO:0005886: plasma membrane, GO:0006955: immune response, GO:0044419: interspecies interaction between organisms
212568_s_at	DLAT	dihydrolipoamide S-acetyltransferase	0.674	-0.57	0.059	0.18	0		1.732	0.792	0.013	0.05	0		1.167	0.223	0.432	0.91	0		2.372	1.246	0.003	0.03	1		2.033	1.024	0.01	0.07	0		BF978872	1737	Hs.335551	GO:0004742: dihydrolipoyllysine-residue acetyltransferase activity, GO:0005515: protein binding, GO:0005739: mitochondrion, GO:0005967: mitochondrial pyruvate dehydrogenase complex, GO:0006085: acetyl-CoA biosynthetic process, GO:0006090: pyruvate metabolic process, GO:0006096: glycolysis, GO:0008152: metabolic process, GO:0008415: acyltransferase activity, GO:0016740: transferase activity, GO:00…	00010: Glycolysis / Gluconeogenesis, 00020: Citrate cycle (TCA cycle), 00620: Pyruvate metabolism, 01061: Biosynthesis of phenylpropanoids, 01062: Biosynthesis of terpenoids and steroids, 01063: Biosynthesis of alkaloids derived from shikimate pathway, 01064: Biosynthesis of alkaloids derived from ornithine, lysine and nicotinic acid, 01065: Biosynthesis of alkaloids derived from histidine and pu…
200656_s_at	P4HB	prolyl 4-hydroxylase, beta polypeptide	0.557	-0.845	0.06	0.18	0		1.687	0.754	0.089	0.18	0		0.939	-0.091	0.828	0.98	0		3.53	1.82	0.003	0.03	1		3.759	1.91	0.002	0.04	1		NM_000918	5034	Hs.464336	GO:0003756: protein disulfide isomerase activity, GO:0004656: procollagen-proline 4-dioxygenase activity, GO:0005515: protein binding, GO:0005576: extracellular region, GO:0005783: endoplasmic reticulum, GO:0005788: endoplasmic reticulum lumen, GO:0005792: microsome, GO:0005793: ER-Golgi intermediate compartment, GO:0005886: plasma membrane, GO:0009986: cell surface, GO:0016853: isomerase activit…
201284_s_at	APEH	N-acylaminoacyl-peptide hydrolase	0.702	-0.51	0.06	0.18	0		1.857	0.893	0.003	0.02	0		1.304	0.383	0.146	0.76	0		2.128	1.09	0.004	0.03	1		1.632	0.706	0.038	0.14	0		NM_001640	327	Hs.517969	GO:0004252: serine-type endopeptidase activity, GO:0005737: cytoplasm, GO:0006508: proteolysis, GO:0016787: hydrolase activity
218083_at	PTGES2	prostaglandin E synthase 2	0.639	-0.647	0.06	0.18	0		1.864	0.898	0.013	0.05	0		1.191	0.252	0.435	0.91	0		2.377	1.249	0.007	0.04	1		1.997	0.998	0.023	0.11	0		NM_025072	80142	Hs.495219	GO:0001516: prostaglandin biosynthetic process, GO:0005515: protein binding, GO:0005737: cytoplasm, GO:0005739: mitochondrion, GO:0005794: Golgi apparatus, GO:0006633: fatty acid biosynthetic process, GO:0009055: electron carrier activity, GO:0015035: protein disulfide oxidoreductase activity, GO:0016020: membrane, GO:0016021: integral to membrane, GO:0016853: isomerase activity, GO:0045454: cell…	00590: Arachidonic acid metabolism, 01100: Metabolic pathways
209208_at	MPDU1	mannose-P-dolichol utilization defect 1	0.521	-0.941	0.061	0.18	0		1.85	0.887	0.075	0.16	0		0.964	-0.053	0.909	0.99	0		3.767	1.913	0.005	0.04	1		3.909	1.967	0.004	0.05	0		AF059752	9526	Hs.632249	GO:0005515: protein binding, GO:0005783: endoplasmic reticulum, GO:0005789: endoplasmic reticulum membrane, GO:0006457: protein folding, GO:0006488: dolichol-linked oligosaccharide biosynthetic process, GO:0009312: oligosaccharide biosynthetic process, GO:0009312: oligosaccharide biosynthetic process, GO:0016020: membrane, GO:0016021: integral to membrane
200889_s_at	SSR1	signal sequence receptor, alpha	0.582	-0.782	0.063	0.19	0		2.14	1.097	0.014	0.05	0		1.244	0.315	0.425	0.91	0		3.665	1.874	0.002	0.02	1		2.945	1.558	0.006	0.06	0		NM_003144	6745	Hs.114033	GO:0005048: signal sequence binding, GO:0005509: calcium ion binding, GO:0005783: endoplasmic reticulum, GO:0006613: cotranslational protein targeting to membrane, GO:0008284: positive regulation of cell proliferation, GO:0016020: membrane, GO:0016021: integral to membrane
201096_s_at	ARF4	ADP-ribosylation factor 4	0.563	-0.828	0.063	0.19	0		2.004	1.003	0.029	0.08	0		1.129	0.175	0.673	0.96	0		5.361	2.422	0	0.01	1		4.749	2.248	0.001	0.02	1		AL537042	378	Hs.695943	GO:0000166: nucleotide binding, GO:0003924: GTPase activity, GO:0005525: GTP binding, GO:0005622: intracellular, GO:0005737: cytoplasm, GO:0005794: Golgi apparatus, GO:0005886: plasma membrane, GO:0007264: small GTPase mediated signal transduction, GO:0015031: protein transport, GO:0016192: vesicle-mediated transport
214329_x_at	TNFSF10	tumor necrosis factor (ligand) superfamily, member 10	0.714	-0.485	0.063	0.19	0		1.452	0.538	0.042	0.11	0		1.037	0.053	0.827	0.98	0		2.302	1.203	0.001	0.02	1		2.219	1.15	0.002	0.03	1		AW474434	8743	Hs.478275	GO:0005125: cytokine activity, GO:0005164: tumor necrosis factor receptor binding, GO:0005576: extracellular region, GO:0005615: extracellular space, GO:0005625: soluble fraction, GO:0005887: integral to plasma membrane, GO:0006917: induction of apoptosis, GO:0006955: immune response, GO:0007165: signal transduction, GO:0007267: cell-cell signaling, GO:0008270: zinc ion binding, GO:0008633: activ…	04060: Cytokine-cytokine receptor interaction, 04210: Apoptosis, 04650: Natural killer cell mediated cytotoxicity
217786_at	PRMT5	protein arginine methyltransferase 5	0.703	-0.508	0.063	0.19	0		1.809	0.855	0.005	0.02	0		1.272	0.347	0.187	0.8	0		2.422	1.276	0.001	0.02	1		1.904	0.929	0.01	0.07	0		NM_006109	10419	Hs.367854	GO:0000387: spliceosomal snRNP biogenesis, GO:0000387: spliceosomal snRNP biogenesis, GO:0005515: protein binding, GO:0005634: nucleus, GO:0005737: cytoplasm, GO:0007088: regulation of mitosis, GO:0008168: methyltransferase activity, GO:0008283: cell proliferation, GO:0008469: histone-arginine N-methyltransferase activity, GO:0016568: chromatin modification, GO:0016740: transferase activity, GO:0…
201457_x_at	BUB3	budding uninhibited by benzimidazoles 3 homolog (yeast)	0.745	-0.425	0.065	0.19	0		1.429	0.515	0.03	0.08	0		1.064	0.09	0.677	0.96	0		2.051	1.037	0.002	0.02	1		1.928	0.947	0.003	0.04	0		NM_004725	9184	Hs.418533	GO:0000776: kinetochore, GO:0005515: protein binding, GO:0005634: nucleus, GO:0005730: nucleolus, GO:0005829: cytosol, GO:0007067: mitosis, GO:0007093: mitotic cell cycle checkpoint, GO:0008283: cell proliferation, GO:0031145: anaphase-promoting complex-dependent proteasomal ubiquitin-dependent protein catabolic process, GO:0051436: negative regulation of ubiquitin-protein ligase activity during …	04110: Cell cycle
213274_s_at	CTSB	cathepsin B	0.685	-0.546	0.065	0.19	0		1.76	0.816	0.01	0.04	0		1.206	0.27	0.336	0.88	0		2.369	1.244	0.003	0.03	1		1.965	0.975	0.012	0.08	0		AA020826	1508	Hs.520898	GO:0004197: cysteine-type endopeptidase activity, GO:0005576: extracellular region, GO:0005622: intracellular, GO:0005625: soluble fraction, GO:0005739: mitochondrion, GO:0005764: lysosome, GO:0006508: proteolysis, GO:0008233: peptidase activity, GO:0009611: response to wounding, GO:0009897: external side of plasma membrane, GO:0016324: apical plasma membrane, GO:0030984: kininogen binding, GO:00…	04142: Lysosome, 04612: Antigen processing and presentation
203700_s_at	DIO2	deiodinase, iodothyronine, type II	0.631	-0.663	0.067	0.19	0		1.959	0.97	0.012	0.05	0		1.237	0.306	0.372	0.89	0		3.235	1.694	0.001	0.02	1		2.616	1.387	0.005	0.05	0		NM_013989	1734	Hs.202354	GO:0001514: selenocysteine incorporation, GO:0004800: thyroxine 5'-deiodinase activity, GO:0006590: thyroid hormone generation, GO:0008430: selenium binding, GO:0016020: membrane, GO:0016021: integral to membrane, GO:0042404: thyroid hormone catabolic process, GO:0042446: hormone biosynthetic process, GO:0055114: oxidation reduction
209665_at	CYB561D2	cytochrome b-561 domain containing 2	0.764	-0.388	0.067	0.19	0		1.74	0.799	0.001	0.01	0		1.33	0.411	0.054	0.67	0		2.129	1.09	0.001	0.01	1		1.601	0.679	0.014	0.08	0		AF040704	11068	Hs.149443	GO:0005506: iron ion binding, GO:0006810: transport, GO:0016020: membrane, GO:0016021: integral to membrane, GO:0022900: electron transport chain, GO:0046872: metal ion binding
200950_at	ARPC1A	actin related protein 2/3 complex, subunit 1A, 41kDa	0.654	-0.613	0.068	0.2	0		1.473	0.559	0.093	0.18	0		0.963	-0.054	0.862	0.99	0		2.761	1.465	0.002	0.02	1		2.868	1.52	0.002	0.03	1		NM_006409	10552	Hs.124126	GO:0003779: actin binding, GO:0005515: protein binding, GO:0005737: cytoplasm, GO:0015629: actin cytoskeleton, GO:0030036: actin cytoskeleton organization, GO:0030833: regulation of actin filament polymerization	04666: Fc gamma R-mediated phagocytosis, 04810: Regulation of actin cytoskeleton
217043_s_at	MFN1	mitofusin 1	0.684	-0.548	0.068	0.19	0		1.473	0.558	0.063	0.14	0		1.007	0.01	0.971	1	0		2.48	1.31	0.002	0.02	1		2.463	1.3	0.002	0.03	1		U95822	55669	Hs.478383	GO:0000166: nucleotide binding, GO:0003924: GTPase activity, GO:0005525: GTP binding, GO:0005737: cytoplasm, GO:0005739: mitochondrion, GO:0005741: mitochondrial outer membrane, GO:0008053: mitochondrial fusion, GO:0008150: biological_process, GO:0016020: membrane, GO:0016021: integral to membrane, GO:0016787: hydrolase activity
200737_at	PGK1	phosphoglycerate kinase 1	0.653	-0.614	0.07	0.2	0		1.747	0.805	0.023	0.07	0		1.141	0.191	0.549	0.94	0		2.752	1.461	0.002	0.02	1		2.412	1.27	0.006	0.05	0		NM_000291	5230	Hs.78771	GO:0000166: nucleotide binding, GO:0004618: phosphoglycerate kinase activity, GO:0005524: ATP binding, GO:0005737: cytoplasm, GO:0006096: glycolysis, GO:0016310: phosphorylation, GO:0016740: transferase activity	00010: Glycolysis / Gluconeogenesis, 00710: Carbon fixation in photosynthetic organisms, 01061: Biosynthesis of phenylpropanoids, 01062: Biosynthesis of terpenoids and steroids, 01063: Biosynthesis of alkaloids derived from shikimate pathway, 01064: Biosynthesis of alkaloids derived from ornithine, lysine and nicotinic acid, 01065: Biosynthesis of alkaloids derived from histidine and purine, 0106…
201298_s_at	MOBKL1B	MOB1, Mps One Binder kinase activator-like 1B (yeast)	0.666	-0.587	0.071	0.2	0		1.721	0.783	0.022	0.07	0		1.145	0.196	0.523	0.94	0		2.529	1.338	0.003	0.03	1		2.208	1.143	0.009	0.06	0		BC003398	55233	Hs.196437	GO:0005515: protein binding, GO:0008270: zinc ion binding, GO:0046872: metal ion binding
217356_s_at	PGK1	phosphoglycerate kinase 1	0.561	-0.833	0.072	0.2	0		1.887	0.916	0.051	0.12	0		1.059	0.083	0.848	0.98	0		4.582	2.196	0.001	0.02	1		4.326	2.113	0.002	0.03	1		S81916	5230	Hs.78771	GO:0000166: nucleotide binding, GO:0004618: phosphoglycerate kinase activity, GO:0005524: ATP binding, GO:0005737: cytoplasm, GO:0006096: glycolysis, GO:0016310: phosphorylation, GO:0016740: transferase activity	00010: Glycolysis / Gluconeogenesis, 00710: Carbon fixation in photosynthetic organisms, 01061: Biosynthesis of phenylpropanoids, 01062: Biosynthesis of terpenoids and steroids, 01063: Biosynthesis of alkaloids derived from shikimate pathway, 01064: Biosynthesis of alkaloids derived from ornithine, lysine and nicotinic acid, 01065: Biosynthesis of alkaloids derived from histidine and purine, 0106…
208937_s_at	ID1	inhibitor of DNA binding 1, dominant negative helix-loop-helix protein	0.419	-1.257	0.075	0.21	0		2.204	1.14	0.102	0.2	0		0.923	-0.116	0.86	0.99	0		8.885	3.151	0.002	0.02	1		9.631	3.268	0.001	0.03	1		D13889	3397	Hs.504609	GO:0000122: negative regulation of transcription from RNA polymerase II promoter, GO:0005515: protein binding, GO:0005634: nucleus, GO:0005634: nucleus, GO:0007179: transforming growth factor beta receptor signaling pathway, GO:0007275: multicellular organismal development, GO:0007507: heart development, GO:0010621: negative regulation of transcription by transcription factor localization, GO:001…	04350: TGF-beta signaling pathway
201874_at	MPZL1	myelin protein zero-like 1	0.638	-0.648	0.076	0.21	0		1.761	0.817	0.03	0.08	0		1.124	0.168	0.623	0.95	0		2.65	1.406	0.005	0.04	1		2.359	1.238	0.011	0.07	0		BF978611	9019	Hs.493919, Hs.603116	GO:0005198: structural molecule activity, GO:0005515: protein binding, GO:0005887: integral to plasma membrane, GO:0007169: transmembrane receptor protein tyrosine kinase signaling pathway, GO:0007267: cell-cell signaling, GO:0016020: membrane	04514: Cell adhesion molecules (CAMs)
204275_at	SOLH	small optic lobes homolog (Drosophila)	0.644	-0.635	0.076	0.21	0		1.686	0.754	0.04	0.1	0		1.086	0.119	0.724	0.97	0		3.276	1.712	0.001	0.02	1		3.018	1.593	0.002	0.03	1		AI796687	6650	Hs.632219	GO:0003700: transcription factor activity, GO:0004198: calcium-dependent cysteine-type endopeptidase activity, GO:0005622: intracellular, GO:0006508: proteolysis, GO:0008233: peptidase activity, GO:0008270: zinc ion binding, GO:0046872: metal ion binding
211936_at	HSPA5	heat shock 70kDa protein 5 (glucose-regulated protein, 78kDa)	0.72	-0.475	0.077	0.21	0		1.699	0.765	0.009	0.04	0		1.223	0.29	0.262	0.84	0		2.764	1.467	0	0.01	1		2.261	1.177	0.002	0.03	1		AF216292	3309	Hs.716396	GO:0000166: nucleotide binding, GO:0005509: calcium ion binding, GO:0005524: ATP binding, GO:0005634: nucleus, GO:0005783: endoplasmic reticulum, GO:0005788: endoplasmic reticulum lumen, GO:0005793: ER-Golgi intermediate compartment, GO:0006916: anti-apoptosis, GO:0006916: anti-apoptosis, GO:0006983: ER overload response, GO:0008303: caspase complex, GO:0009986: cell surface, GO:0030176: integral…	04612: Antigen processing and presentation, 05020: Prion diseases
221764_at	C19orf22	chromosome 19 open reading frame 22	0.657	-0.605	0.077	0.21	0		1.774	0.827	0.021	0.07	0		1.166	0.221	0.494	0.93	0		3.035	1.602	0.001	0.02	1		2.603	1.38	0.004	0.04	1		AL574186	91300	Hs.557655	GO:0003676: nucleic acid binding, GO:0005634: nucleus
200890_s_at	SSR1	signal sequence receptor, alpha	0.68	-0.556	0.079	0.21	0		1.596	0.674	0.038	0.1	0		1.085	0.118	0.691	0.97	0		2.41	1.269	0.004	0.03	1		2.221	1.151	0.007	0.06	0		NM_003144	6745	Hs.114033	GO:0005048: signal sequence binding, GO:0005509: calcium ion binding, GO:0005783: endoplasmic reticulum, GO:0006613: cotranslational protein targeting to membrane, GO:0008284: positive regulation of cell proliferation, GO:0016020: membrane, GO:0016021: integral to membrane
207668_x_at	PDIA6	protein disulfide isomerase family A, member 6	0.726	-0.463	0.079	0.21	0		1.656	0.728	0.011	0.04	0		1.202	0.265	0.295	0.86	0		2.276	1.186	0.002	0.02	1		1.894	0.921	0.009	0.07	0		NM_005742	10130	Hs.212102	GO:0003756: protein disulfide isomerase activity, GO:0005515: protein binding, GO:0005783: endoplasmic reticulum, GO:0005788: endoplasmic reticulum lumen, GO:0005793: ER-Golgi intermediate compartment, GO:0006457: protein folding, GO:0016853: isomerase activity, GO:0042470: melanosome, GO:0045454: cell redox homeostasis
202089_s_at	SLC39A6	solute carrier family 39 (zinc transporter), member 6	0.594	-0.751	0.082	0.22	0		1.286	0.363	0.378	0.5	0		0.764	-0.388	0.347	0.88	0		3.237	1.695	0.005	0.03	1		4.236	2.083	0.001	0.03	1		NM_012319	25800	Hs.719277	GO:0005783: endoplasmic reticulum, GO:0005886: plasma membrane, GO:0006811: ion transport, GO:0006829: zinc ion transport, GO:0008270: zinc ion binding, GO:0016021: integral to membrane, GO:0030001: metal ion transport, GO:0046873: metal ion transmembrane transporter activity
208800_at	SRP72	signal recognition particle 72kDa	0.724	-0.466	0.083	0.22	0		1.632	0.707	0.014	0.05	0		1.182	0.241	0.35	0.88	0		2.271	1.183	0.002	0.02	1		1.922	0.943	0.009	0.07	0		AV702627	6731	Hs.237825	GO:0005047: signal recognition particle binding, GO:0005488: binding, GO:0005737: cytoplasm, GO:0005786: signal recognition particle, endoplasmic reticulum targeting, GO:0006614: SRP-dependent cotranslational protein targeting to membrane, GO:0008312: 7S RNA binding, GO:0042493: response to drug	03060: Protein export
210140_at	CST7	cystatin F (leukocystatin)	0.52	-0.944	0.083	0.22	0		2.297	1.2	0.033	0.09	0		1.194	0.256	0.618	0.95	0		4.493	2.168	0.004	0.03	1		3.763	1.912	0.009	0.07	0		AF031824	8530	Hs.143212	GO:0004869: cysteine-type endopeptidase inhibitor activity, GO:0005576: extracellular region, GO:0005737: cytoplasm, GO:0006955: immune response
208960_s_at	KLF6	Kruppel-like factor 6	1.687	0.755	0.085	0.22	0		0.626	-0.676	0.118	0.22	0		1.056	0.079	0.847	0.98	0		3.832	1.938	0.002	0.02	1		3.627	1.859	0.003	0.04	1		BE675435	1316	Hs.4055, Hs.709396	GO:0003690: double-stranded DNA binding, GO:0003700: transcription factor activity, GO:0005622: intracellular, GO:0005634: nucleus, GO:0005737: cytoplasm, GO:0006355: regulation of transcription, DNA-dependent, GO:0008270: zinc ion binding, GO:0016563: transcription activator activity, GO:0019221: cytokine-mediated signaling pathway, GO:0030183: B cell differentiation, GO:0042060: wound healing, …
201089_at	ATP6V1B2	ATPase, H+ transporting, lysosomal 56/58kDa, V1 subunit B2	0.645	-0.633	0.086	0.22	0		1.39	0.475	0.186	0.3	0		0.896	-0.158	0.649	0.96	0		2.828	1.5	0.004	0.03	1		3.156	1.658	0.002	0.03	1		NM_001693	526	Hs.295917	GO:0005794: Golgi apparatus, GO:0005829: cytosol, GO:0005886: plasma membrane, GO:0006811: ion transport, GO:0015986: ATP synthesis coupled proton transport, GO:0015992: proton transport, GO:0016787: hydrolase activity, GO:0016820: hydrolase activity, acting on acid anhydrides, catalyzing transmembrane movement of substances, GO:0033180: proton-transporting V-type ATPase, V1 domain, GO:0042470: m…	00190: Oxidative phosphorylation, 01100: Metabolic pathways, 05110: Vibrio cholerae infection, 05120: Epithelial cell signaling in Helicobacter pylori infection
201267_s_at	PSMC3	proteasome (prosome, macropain) 26S subunit, ATPase, 3	0.662	-0.594	0.087	0.23	0		1.241	0.312	0.348	0.48	0		0.822	-0.283	0.393	0.9	0		2.587	1.371	0.004	0.03	1		3.147	1.654	0.001	0.03	1		AL545523	5702	Hs.250758	GO:0000166: nucleotide binding, GO:0000502: proteasome complex, GO:0001824: blastocyst development, GO:0003713: transcription coactivator activity, GO:0003714: transcription corepressor activity, GO:0005515: protein binding, GO:0005524: ATP binding, GO:0005634: nucleus, GO:0005737: cytoplasm, GO:0005829: cytosol, GO:0016787: hydrolase activity, GO:0017111: nucleoside-triphosphatase activity, GO:0…	03050: Proteasome
208114_s_at	ISG20L2	interferon stimulated exonuclease gene 20kDa-like 2	0.742	-0.431	0.087	0.23	0		1.735	0.795	0.005	0.02	0		1.287	0.364	0.141	0.76	0		2.846	1.509	0	0.01	1		2.211	1.145	0.002	0.03	1		NM_030980	81875	Hs.301904	GO:0003676: nucleic acid binding, GO:0004527: exonuclease activity, GO:0005515: protein binding, GO:0005622: intracellular, GO:0005634: nucleus, GO:0005730: nucleolus, GO:0016787: hydrolase activity, GO:0042254: ribosome biogenesis
218119_at			0.586	-0.772	0.087	0.23	0		2.108	1.076	0.023	0.07	0		1.235	0.304	0.478	0.92	0		3.822	1.935	0.003	0.02	1		3.096	1.63	0.008	0.06	0		NM_006327			GO:0005515: protein binding, GO:0005739: mitochondrion, GO:0005744: mitochondrial inner membrane presequence translocase complex, GO:0005744: mitochondrial inner membrane presequence translocase complex, GO:0005758: mitochondrial intermembrane space, GO:0006626: protein targeting to mitochondrion, GO:0008565: protein transporter activity, GO:0015450: P-P-bond-hydrolysis-driven protein transmembra…
204341_at	TRIM16	tripartite motif-containing 16	0.621	-0.687	0.09	0.23	0		1.871	0.904	0.032	0.09	0		1.162	0.217	0.573	0.94	0		3.866	1.951	0.001	0.02	1		3.327	1.734	0.003	0.04	1		NM_006470	10626	Hs.123534	GO:0003677: DNA binding, GO:0005515: protein binding, GO:0005622: intracellular, GO:0005737: cytoplasm, GO:0008270: zinc ion binding, GO:0016563: transcription activator activity, GO:0016605: PML body, GO:0019966: interleukin-1 binding, GO:0032089: NACHT domain binding, GO:0032526: response to retinoic acid, GO:0043193: positive regulation of gene-specific transcription, GO:0043966: histone H3 ac…
201478_s_at	DKC1	dyskeratosis congenita 1, dyskerin	0.689	-0.538	0.093	0.24	0		1.723	0.785	0.021	0.06	0		1.186	0.246	0.422	0.91	0		2.355	1.236	0.005	0.04	1		1.986	0.99	0.019	0.1	0		U59151	1736	Hs.4747	GO:0001522: pseudouridine synthesis, GO:0003720: telomerase activity, GO:0003723: RNA binding, GO:0005515: protein binding, GO:0005634: nucleus, GO:0005654: nucleoplasm, GO:0005697: telomerase holoenzyme complex, GO:0005730: nucleolus, GO:0006364: rRNA processing, GO:0006396: RNA processing, GO:0007004: telomere maintenance via telomerase, GO:0008283: cell proliferation, GO:0009982: pseudouridine…
218156_s_at	TSR1	TSR1, 20S rRNA accumulation, homolog (S. cerevisiae)	0.653	-0.616	0.094	0.24	0		1.924	0.944	0.016	0.06	0		1.256	0.329	0.351	0.88	0		4.806	2.265	0	0.01	1		3.827	1.936	0.001	0.02	1		AK026565	55720	Hs.388170	GO:0005515: protein binding, GO:0005634: nucleus, GO:0005730: nucleolus, GO:0042255: ribosome assembly
201564_s_at	FSCN1	fascin homolog 1, actin-bundling protein (Strongylocentrotus purpuratus)	0.579	-0.787	0.095	0.24	0		2.207	1.142	0.022	0.07	0		1.279	0.355	0.431	0.91	0		4.095	2.034	0.002	0.02	1		3.202	1.679	0.009	0.06	0		NM_003088	6624	Hs.118400, Hs.705741	GO:0005737: cytoplasm, GO:0005886: plasma membrane, GO:0008283: cell proliferation, GO:0015629: actin cytoskeleton, GO:0030036: actin cytoskeleton organization, GO:0030175: filopodium, GO:0030674: protein binding, bridging, GO:0051015: actin filament binding, GO:0051017: actin filament bundle formation
212563_at	BOP1	block of proliferation 1	0.732	-0.45	0.096	0.24	0		1.811	0.857	0.005	0.02	0		1.326	0.407	0.128	0.75	0		2.267	1.181	0.002	0.02	1		1.709	0.773	0.027	0.12	0		BG491842	23246	Hs.535901, Hs.645279	GO:0000463: maturation of LSU-rRNA from tricistronic rRNA transcript (SSU-rRNA, 5.8S rRNA, LSU-rRNA), GO:0005515: protein binding, GO:0005634: nucleus, GO:0005654: nucleoplasm, GO:0005730: nucleolus, GO:0006364: rRNA processing, GO:0008283: cell proliferation, GO:0030529: ribonucleoprotein complex, GO:0051726: regulation of cell cycle, GO:0070545: PeBoW complex
202431_s_at	MYC	v-myc myelocytomatosis viral oncogene homolog (avian)	0.616	-0.698	0.099	0.25	0		1.656	0.727	0.087	0.17	0		1.02	0.029	0.942	0.99	0		2.912	1.542	0.007	0.04	1		2.853	1.513	0.008	0.06	0		NM_002467	4609	Hs.202453	GO:0001836: release of cytochrome c from mitochondria, GO:0002904: positive regulation of B cell apoptosis, GO:0003690: double-stranded DNA binding, GO:0003700: transcription factor activity, GO:0005515: protein binding, GO:0005634: nucleus, GO:0005737: cytoplasm, GO:0005819: spindle, GO:0006006: glucose metabolic process, GO:0006309: DNA fragmentation involved in apoptosis, GO:0006352: transcrip…	04010: MAPK signaling pathway, 04012: ErbB signaling pathway, 04110: Cell cycle, 04310: Wnt signaling pathway, 04350: TGF-beta signaling pathway, 04630: Jak-STAT signaling pathway, 05200: Pathways in cancer, 05210: Colorectal cancer, 05213: Endometrial cancer, 05216: Thyroid cancer, 05219: Bladder cancer, 05220: Chronic myeloid leukemia, 05221: Acute myeloid leukemia, 05222: Small cell lung cancer
206036_s_at	REL	v-rel reticuloendotheliosis viral oncogene homolog (avian)	0.71	-0.495	0.1	0.25	0		1.543	0.626	0.043	0.11	0		1.095	0.131	0.646	0.96	0		3.607	1.851	0	0.01	1		3.294	1.72	0	0.01	1		NM_002908	5966	Hs.631886	GO:0003700: transcription factor activity, GO:0005515: protein binding, GO:0005634: nucleus, GO:0006355: regulation of transcription, DNA-dependent, GO:0043123: positive regulation of I-kappaB kinase/NF-kappaB cascade
201605_x_at	CNN2	calponin 2	0.724	-0.466	0.103	0.25	0		1.726	0.788	0.011	0.04	0		1.25	0.322	0.246	0.83	0		2.244	1.166	0.004	0.03	1		1.795	0.844	0.024	0.11	0		NM_004368	1265	Hs.651923	GO:0003779: actin binding, GO:0005516: calmodulin binding, GO:0005856: cytoskeleton, GO:0005911: cell-cell junction, GO:0007010: cytoskeleton organization, GO:0031032: actomyosin structure organization
201601_x_at	IFITM1	interferon induced transmembrane protein 1 (9-27)	0.708	-0.497	0.104	0.25	0		1.511	0.596	0.056	0.13	0		1.071	0.099	0.733	0.97	0		2.226	1.154	0.006	0.04	1		2.079	1.056	0.01	0.07	0		NM_003641	8519	Hs.458414	GO:0005057: receptor signaling protein activity, GO:0005515: protein binding, GO:0005886: plasma membrane, GO:0007166: cell surface receptor linked signal transduction, GO:0008285: negative regulation of cell proliferation, GO:0009607: response to biotic stimulus, GO:0016021: integral to membrane	04662: B cell receptor signaling pathway
200935_at	CALR	calreticulin	0.58	-0.786	0.105	0.25	0		2.064	1.045	0.037	0.1	0		1.197	0.259	0.573	0.94	0		3.766	1.913	0.005	0.03	1		3.146	1.654	0.011	0.07	0		NM_004343	811	Hs.515162	GO:0000122: negative regulation of transcription from RNA polymerase II promoter, GO:0001849: complement component C1q binding, GO:0002502: peptide antigen assembly with MHC class I protein complex, GO:0003677: DNA binding, GO:0003729: mRNA binding, GO:0005178: integrin binding, GO:0005509: calcium ion binding, GO:0005529: sugar binding, GO:0005576: extracellular region, GO:0005578: proteinaceous…	04612: Antigen processing and presentation
208699_x_at	TKT	transketolase	0.692	-0.532	0.106	0.26	0		1.627	0.702	0.039	0.1	0		1.126	0.171	0.586	0.95	0		2.62	1.389	0.003	0.03	1		2.327	1.219	0.007	0.06	0		BF696840	7086	Hs.89643	GO:0004802: transketolase activity, GO:0004802: transketolase activity, GO:0005509: calcium ion binding, GO:0005515: protein binding, GO:0005829: cytosol, GO:0008152: metabolic process, GO:0016740: transferase activity, GO:0040008: regulation of growth	00030: Pentose phosphate pathway, 00710: Carbon fixation in photosynthetic organisms, 01061: Biosynthesis of phenylpropanoids, 01063: Biosynthesis of alkaloids derived from shikimate pathway, 01070: Biosynthesis of plant hormones, 01100: Metabolic pathways
200670_at	XBP1	X-box binding protein 1	0.754	-0.407	0.107	0.26	0		1.635	0.709	0.01	0.04	0		1.233	0.303	0.219	0.82	0		2.187	1.129	0.002	0.02	1		1.773	0.826	0.014	0.08	0		NM_005080	7494	Hs.437638	GO:0003700: transcription factor activity, GO:0005634: nucleus, GO:0006355: regulation of transcription, DNA-dependent, GO:0006955: immune response, GO:0043565: sequence-specific DNA binding, GO:0046983: protein dimerization activity
212815_at	ASCC3	activating signal cointegrator 1 complex subunit 3	0.778	-0.362	0.107	0.26	0		1.796	0.845	0.001	0.01	0		1.398	0.483	0.038	0.64	0		2.519	1.333	0	0.01	1		1.802	0.85	0.006	0.05	0		AA156961	10973	Hs.486031	GO:0000166: nucleotide binding, GO:0003676: nucleic acid binding, GO:0004386: helicase activity, GO:0005524: ATP binding, GO:0005622: intracellular, GO:0005737: cytoplasm, GO:0008026: ATP-dependent helicase activity, GO:0016787: hydrolase activity, GO:0045449: regulation of transcription
[truncated: 1,360 more rows]
